# Supplementary material for: Growth Mode and Carbon Source Impact the Surfaceome Dynamics of Lactobacillus rhamnosus GG
Source: Front Microbiol. 2019 Jun 5;10:1272. doi: 10.3389/fmicb.2019.01272 (PMC6560171; doi:10.3389/fmicb.2019.01272)
Supplement: Supplementary file 1 [file Table_1.XLSX]

## Sheet: Sheet2
Table S1. To improve the coverage of the identification data sets, half minimum imputation was used to replace the missing emPAI values in proteins identified in at least 2/3 replicates in one or more conditionHM (half minimum) imputation: missing values replaced with 1/2 * column minimum value
	gi.258507004.ref.YP_003169755.1.	gi.258507006.ref.YP_003169757.1.	gi.258507008.ref.YP_003169759.1.	gi.258507026.ref.YP_003169777.1.	gi.258507071.ref.YP_003169822.1.	gi.258507101.ref.YP_003169852.1.	gi.258507128.ref.YP_003169879.1.	gi.258507153.ref.YP_003169904.1.	gi.258507196.ref.YP_003169947.1.	gi.258507213.ref.YP_003169964.1.	gi.258507233.ref.YP_003169984.1.	gi.258507242.ref.YP_003169993.1.	gi.258507244.ref.YP_003169995.1.	gi.258507249.ref.YP_003170000.1.	gi.258507285.ref.YP_003170036.1.	gi.258507288.ref.YP_003170039.1.	gi.258507319.ref.YP_003170070.1.	gi.258507320.ref.YP_003170071.1.	gi.258507324.ref.YP_003170075.1.	gi.258507326.ref.YP_003170077.1.	gi.258507328.ref.YP_003170079.1.	gi.258507341.ref.YP_003170092.1.	gi.258507377.ref.YP_003170128.1.	gi.258507429.ref.YP_003170180.1.	gi.258507437.ref.YP_003170188.1.	gi.258507439.ref.YP_003170190.1.	gi.258507503.ref.YP_003170254.1.	gi.258507519.ref.YP_003170270.1.	gi.258507549.ref.YP_003170300.1.	gi.258507563.ref.YP_003170314.1.	gi.258507569.ref.YP_003170320.1.	gi.258507582.ref.YP_003170333.1.	gi.258507603.ref.YP_003170354.1.	gi.258507668.ref.YP_003170419.1.	gi.258507670.ref.YP_003170421.1.	gi.258507672.ref.YP_003170423.1.	gi.258507684.ref.YP_003170435.1.	gi.258507716.ref.YP_003170467.1.	gi.258507739.ref.YP_003170490.1.	gi.258507745.ref.YP_003170496.1.	gi.258507749.ref.YP_003170500.1.	gi.258507762.ref.YP_003170513.1.	gi.258507764.ref.YP_003170515.1.	gi.258507775.ref.YP_003170526.1.	gi.258507785.ref.YP_003170536.1.	gi.258507789.ref.YP_003170540.1.	gi.258507825.ref.YP_003170576.1.	gi.258507837.ref.YP_003170588.1.	gi.258507843.ref.YP_003170594.1.
BF1 emPAI	0.52	0.34	1.09	0.52	0.51	0.32	0.08	0.21	0.72	2.53	0.16	0.19	0.07	0.17	0.045	0.16	0.16	0.08	0.26	0.1	0.09	0.38	0.11	0.06	0.05	0.02	0.67	0.4	0.04	0.39	0.12	0.025	0.58	0.79	0.48	0.28	0.36	0.24	0.26	0.49	0.19	0.02	0.4	0.46	0.48	0.2	0.32	0.18	0.02
BF2 emPAI	0.52	0.81	1.09	0.8	0.36	0.15	0.16	0.1	0.83	1.32	0.16	0.31	0.15	0.26	0.43	0.16	0.66	0.08	0.47	0.1	0.09	0.38	0.05	0.25	0.05	0.02	0.67	0.97	0.04	0.24	0.12	0.025	0.58	4.78	1.66	0.28	0.51	0.24	0.26	0.83	0.19	0.04	0.4	0.46	0.22	0.29	0.38	0.09	0.02
BF3 emPAI	0.52	0.34	1.09	0.66	0.36	0.32	0.08	0.1	0.72	1.32	0.16	0.19	0.035	0.47	0.31	0.16	0.44	0.04	0.36	0.05	0.09	0.19	0.05	0.18	0.05	0.02	0.98	0.97	0.04	0.24	0.12	0.025	0.58	4.78	1.19	0.28	0.36	0.37	0.12	0.83	0.095	0.04	0.4	0.46	0.22	0.25	0.38	0.09	0.02
BG1 emPAI	0.52	0.81	0.45	0.8	0.18	0.15	0.16	0.21	0.065	0.52	0.16	0.045	0.07	0.26	0.31	0.16	0.34	0.04	0.085	0.05	0.045	0.19	0.025	0.03	0.05	0.02	0.19	0.57	0.02	0.12	0.12	0.025	0.58	2.22	0.22	0.14	0.18	0.12	0.12	0.22	0.095	0.02	0.2	0.04	0.11	0.04	0.025	0.045	0.04
BG2 emPAI	0.52	0.81	0.225	0.8	0.18	0.32	0.08	0.21	0.065	0.52	0.16	0.19	0.07	0.36	0.09	0.16	0.44	0.08	0.085	0.05	0.045	0.19	0.025	0.12	0.05	0.02	0.19	0.4	0.02	0.12	0.24	0.025	0.58	4.78	0.48	0.14	0.18	0.12	0.06	0.49	0.095	0.02	0.2	0.04	0.11	0.04	0.025	0.045	0.04
BG3 emPAI	0.52	0.81	1.09	0.96	0.18	0.15	0.08	0.21	0.065	0.26	0.16	0.09	0.035	0.36	0.19	0.16	0.34	0.08	0.085	0.05	0.045	0.19	0.025	0.06	0.05	0.02	0.19	0.25	0.02	0.06	0.12	0.025	0.58	4.78	0.22	0.14	0.18	0.12	0.12	0.11	0.095	0.02	0.2	0.04	0.11	0.04	0.025	0.045	0.04
PF1 emPAI	0.52	0.17	0.45	0.96	0.18	0.32	0.04	0.05	0.27	0.26	0.16	0.045	0.035	0.36	0.09	0.35	0.34	0.04	0.17	0.05	0.045	0.19	0.025	0.03	0.05	0.04	0.095	0.12	0.02	0.06	0.06	0.05	0.58	0.79	0.11	0.14	0.18	0.12	0.06	0.11	0.095	0.02	0.2	0.04	0.11	0.12	0.05	0.045	0.02
PF2 emPAI	0.52	0.17	0.225	0.96	0.18	0.15	0.04	0.05	0.13	0.26	0.08	0.045	0.035	0.47	0.09	0.35	0.34	0.04	0.17	0.05	0.045	0.19	0.025	0.06	0.05	0.02	0.095	0.06	0.02	0.06	0.12	0.05	0.29	0.79	0.11	0.14	0.18	0.12	0.06	0.11	0.095	0.02	0.2	0.08	0.11	0.16	0.05	0.045	0.02
PF3 emPAI	0.52	0.17	0.45	0.96	0.18	0.15	0.04	0.05	0.35	0.26	0.16	0.045	0.035	0.36	0.09	0.35	0.54	0.04	0.17	0.05	0.045	0.19	0.025	0.06	0.05	0.04	0.095	0.12	0.02	0.06	0.39	0.1	0.58	0.79	0.11	0.14	0.18	0.12	0.06	0.11	0.095	0.02	0.2	0.08	0.11	0.16	0.05	0.045	0.02
PG1 emPAI	0.52	0.17	0.45	0.8	0.18	0.075	0.04	0.05	0.065	0.26	0.08	0.045	0.035	0.17	0.045	0.16	0.16	0.04	0.085	0.05	0.045	0.19	0.025	0.03	0.05	0.02	0.095	0.06	0.02	0.06	0.06	0.025	0.29	0.395	0.11	0.14	0.18	0.12	0.06	0.11	0.095	0.02	0.2	0.04	0.11	0.08	0.025	0.045	0.02
PG2 emPAI	0.26	0.17	0.45	0.96	0.18	0.075	0.04	0.05	0.065	0.26	0.08	0.045	0.035	0.26	0.09	0.08	0.34	0.04	0.085	0.05	0.045	0.19	0.025	0.03	0.1	0.02	0.095	0.06	0.02	0.06	0.12	0.05	0.29	0.79	0.11	0.14	0.18	0.12	0.06	0.11	0.095	0.02	0.2	0.04	0.11	0.02	0.025	0.045	0.02
PG3 emPAI	0.52	0.17	0.225	0.96	0.18	0.075	0.04	0.05	0.065	0.26	0.08	0.045	0.035	0.47	0.31	0.16	0.44	0.04	0.085	0.05	0.045	0.19	0.025	0.03	0.1	0.02	0.095	0.06	0.02	0.06	0.39	0.1	0.29	0.79	0.11	0.14	0.18	0.12	0.06	0.11	0.095	0.02	0.2	0.04	0.11	0.12	0.025	0.045	0.02
[truncated: 198 more columns]
