# Supplementary material for: Growth Mode and Carbon Source Impact the Surfaceome Dynamics of Lactobacillus rhamnosus GG
Source: Front Microbiol. 2019 Jun 5;10:1272. doi: 10.3389/fmicb.2019.01272 (PMC6560171; doi:10.3389/fmicb.2019.01272)
Supplement: Supplementary file 3 [file Table_3.XLSX]

## Sheet: BF_IDs
Table S3. The surfaceome proteins identified (p < 0.05) from at least from two independent GG cell samples.
Accession	Mascot score	Mass	No. matches	No. significant matches	No. Seq.	No. significant seq.	emPAI	Description	Mascot score	No. matches	No. significant matches	No. Seq.	No. significant seq.	emPAI	Mascot score	No. matches	No. significant matches	No. Seq.	No. significant seq.	emPAI
gi|258507004|ref|YP_003169755.1|	40	7831	1	1	1	1	0.52	hypothetical protein LGG_00009 [Lactobacillus rhamnosus GG]	36	1	1	1	1	0.52	79	2	2	1	1	0.52
gi|258507006|ref|YP_003169757.1|	103	11566	2	1	2	1	0.34	30S ribosomal protein S6 [Lactobacillus rhamnosus GG]	74	2	1	2	1	0.34	147	4	3	3	2	0.81
gi|258507008|ref|YP_003169759.1|	76	9122	2	2	1	1	1.09	30S ribosomal protein S18 [Lactobacillus rhamnosus GG]	73	3	3	1	1	1.09	80	5	3	2	1	1.09
gi|258507026|ref|YP_003169777.1|	220	42631	8	7	6	6	0.66	surface antigen [Lactobacillus rhamnosus GG]	339	8	6	7	5	0.52	487	15	11	7	6	0.8
gi|258507071|ref|YP_003169822.1|	97	34862	3	3	3	3	0.36	glycine/betaine ABC transporter substrate-binding protein [Lactobacillus rhamnosus GG]	146	5	4	5	4	0.51	186	8	4	5	3	0.36
gi|258507101|ref|YP_003169852.1|	22	25474	2	2	2	2	0.32	hypothetical protein LGG_00106 [Lactobacillus rhamnosus GG]	35	3	2	2	2	0.32	28	2	1	2	1	0.15
gi|258507128|ref|YP_003169879.1|	23	47335	3	1	3	1	0.08	adenylosuccinate synthetase [Lactobacillus rhamnosus GG]	40	3	1	2	1	0.08	60	4	2	3	2	0.16
gi|258507153|ref|YP_003169904.1|	30	37036	2	1	2	1	0.1	D-lactate dehydrogenase [Lactobacillus rhamnosus GG]	46	4	2	3	2	0.21	44	3	1	3	1	0.1
gi|258507196|ref|YP_003169947.1|	269	59874	14	13	9	8	0.72	ABC transporter oligopeptide-binding protein [Lactobacillus rhamnosus GG]	651	23	19	10	9	0.83	557	21	17	12	10	1.14
gi|258507213|ref|YP_003169964.1|	36	7836	2	2	2	2	1.32	hypothetical protein LGG_00218 [Lactobacillus rhamnosus GG]	38	4	3	3	2	2.53	52	4	3	2	2	1.32
gi|258507233|ref|YP_003169984.1|	58	23502	3	1	3	1	0.16	pyrrolidone-carboxylate peptidase [Lactobacillus rhamnosus GG]	130	2	2	1	1	0.16	109	2	2	1	1	0.16
gi|258507242|ref|YP_003169993.1|	64	40281	2	2	2	2	0.19	GTP-dependent nucleic acid-binding protein EngD [Lactobacillus rhamnosus GG]	90	2	2	2	2	0.19	82	5	4	4	3	0.31
gi|258507244|ref|YP_003169995.1|	157	52642	4	3	3	2	0.15	inosine-5'-monophosphate dehydrogenase [Lactobacillus rhamnosus GG]	51	1	1	1	1	0.07
gi|258507249|ref|YP_003170000.1|	205	47015	5	5	5	5	0.47	D-alanyl-D-alanine carboxypeptidase [Lactobacillus rhamnosus GG]	253	4	3	3	2	0.17	357	10	6	6	3	0.26
gi|258507285|ref|YP_003170036.1|	178	40247	8	6	5	4	0.43	LytR family transcriptional regulator [Lactobacillus rhamnosus GG]	74	3	3	3	3	0.31
gi|258507288|ref|YP_003170039.1|	67	23257	1	1	1	1	0.16	hypothetical protein LGG_00293 [Lactobacillus rhamnosus GG]	61	1	1	1	1	0.16	100	2	2	1	1	0.16
gi|258507319|ref|YP_003170070.1|	186	49766	6	5	5	5	0.44	cell wall-associated glycoside hydrolase (NLP/P60 protein) [Lactobacillus rhamnosus GG]	128	5	3	2	2	0.16	450	12	12	6	6	0.66
gi|258507320|ref|YP_003170071.1|	20	49328	3	1	2	1	0.08	NADH oxidase [Lactobacillus rhamnosus GG]	18	1	1	1	1	0.08
gi|258507324|ref|YP_003170075.1|	73	46854	7	4	5	3	0.26	sugar ABC transporter substrate-binding protein [Lactobacillus rhamnosus GG]	267	13	9	7	5	0.47	227	20	7	11	7	0.68
gi|258507326|ref|YP_003170077.1|	19	36062	1	1	1	1	0.1	Mannose-6-phosphate isomerase [Lactobacillus rhamnosus GG]	22	2	1	2	1	0.1
gi|258507328|ref|YP_003170079.1|	31	43011	1	1	1	1	0.09	tagatose-6-phosphate ketose/aldose isomerase [Lactobacillus rhamnosus GG]	25	3	2	2	1	0.09	24	2	1	1	1	0.09
gi|258507341|ref|YP_003170092.1|	36	10627	1	1	1	1	0.38	PTS system galactitol-specific transporter subunit IIB [Lactobacillus rhamnosus GG]	40	2	1	2	1	0.38
gi|258507377|ref|YP_003170128.1|	18	69670	2	1	1	1	0.05	penicillin-binding protein 3 [Lactobacillus rhamnosus GG]	30	5	2	5	2	0.11	17	4	1	4	1	0.05
gi|258507429|ref|YP_003170180.1|	59	64699	5	3	5	3	0.18	beta-N-acetylhexosaminidase (GH3) [Lactobacillus rhamnosus GG]	34	6	2	5	1	0.06	109	10	5	8	4	0.25
gi|258507503|ref|YP_003170254.1|	148	20636	6	5	5	4	0.98	dihydroxyacetone kinase [Lactobacillus rhamnosus GG]	114	5	5	3	3	0.67	158	7	4	4	3	0.67
gi|258507519|ref|YP_003170270.1|	172	31686	7	7	4	4	0.97	fructose-bisphosphate aldolase [Lactobacillus rhamnosus GG]	84	3	3	3	3	0.4	254	12	11	5	5	0.97
gi|258507549|ref|YP_003170300.1|	56	94487	2	1	2	1	0.04	aminopeptidase N [Lactobacillus rhamnosus GG]	21	2	1	2	1	0.04	38	2	1	2	1	0.04
gi|258507563|ref|YP_003170314.1|	42	32586	2	2	2	2	0.24	cysteine synthase [Lactobacillus rhamnosus GG]	62	3	3	3	3	0.39	59	4	3	2	2	0.24
gi|258507569|ref|YP_003170320.1|	29	32596	1	1	1	1	0.12	hypothetical protein LGG_00574 [Lactobacillus rhamnosus GG]	27	2	1	1	1	0.12	26	2	1	1	1	0.12
gi|258507603|ref|YP_003170354.1|	38	7198	1	1	1	1	0.58	cold shock protein [Lactobacillus rhamnosus GG]	51	3	3	1	1	0.58	50	2	2	1	1	0.58
gi|258507668|ref|YP_003170419.1|	139	5469	4	4	3	3	4.78	hypothetical protein LGG_00673 [Lactobacillus rhamnosus GG]	158	3	3	1	1	0.79	217	7	7	3	3	4.78
gi|258507670|ref|YP_003170421.1|	100	17820	5	5	4	4	1.19	small heat shock protein [Lactobacillus rhamnosus GG]	63	9	3	5	2	0.48	210	12	9	6	5	1.66
gi|258507672|ref|YP_003170423.1|	43	28367	2	2	2	2	0.28	esterase/lipase [Lactobacillus rhamnosus GG]	49	3	3	2	2	0.28	24	4	2	2	2	0.28
gi|258507684|ref|YP_003170435.1|	85	34553	4	3	4	3	0.36	ABC transporter substrate-binding protein [Lactobacillus rhamnosus GG]	89	7	3	5	3	0.36	237	12	7	5	4	0.51
gi|258507716|ref|YP_003170467.1|	129	33691	5	4	3	3	0.37	hypothetical protein LGG_00721 [Lactobacillus rhamnosus GG]	74	2	2	2	2	0.24	121	5	5	2	2	0.24
gi|258507739|ref|YP_003170490.1|	21	30878	3	1	3	1	0.12	aldo/keto reductase [Lactobacillus rhamnosus GG]	54	4	2	4	2	0.26	99	6	4	4	2	0.26
gi|258507745|ref|YP_003170496.1|	123	17416	3	3	3	3	0.83	S-ribosylhomocysteinase [Lactobacillus rhamnosus GG]	58	2	2	2	2	0.49	122	5	5	3	3	0.83
gi|258507749|ref|YP_003170500.1|	52	40314	3	2	2	2	0.19	S-adenosylmethionine--tRNA ribosyltransferase-isomerase [Lactobacillus rhamnosus GG]	108	3	3	2	2	0.19
gi|258507762|ref|YP_003170513.1|	32	97300	3	1	3	1	0.04	alanyl-tRNA synthetase [Lactobacillus rhamnosus GG]	45	3	1	3	1	0.04
gi|258507764|ref|YP_003170515.1|	31	10115	1	1	1	1	0.4	hypothetical protein LGG_00769 [Lactobacillus rhamnosus GG]	27	2	1	1	1	0.4	46	2	2	1	1	0.4
gi|258507775|ref|YP_003170526.1|	190	47974	8	5	7	5	0.46	extramembranal protein DltD [Lactobacillus rhamnosus GG]	268	8	8	5	5	0.46	360	13	9	7	5	0.46
gi|258507785|ref|YP_003170536.1|	33	17876	1	1	1	1	0.22	hypothetical protein LGG_00790 [Lactobacillus rhamnosus GG]	41	3	3	2	2	0.48	26	3	1	2	1	0.22
gi|258507789|ref|YP_003170540.1|	230	99259	6	6	6	6	0.25	penicillin-binding protein 1B [Lactobacillus rhamnosus GG]	205	10	6	7	5	0.2	462	13	13	7	7	0.29
gi|258507825|ref|YP_003170576.1|	257	77924	9	8	7	6	0.32	sulfatase [Lactobacillus rhamnosus GG]	481	13	11	8	7	0.38	243	9	4	6	3	0.14
gi|258507837|ref|YP_003170588.1|	56	43141	2	1	2	1	0.09	S-adenosylmethionine synthetase [Lactobacillus rhamnosus GG]	69	3	2	3	2	0.18	47	4	1	3	1	0.09
gi|258507863|ref|YP_003170614.1|	142	38619	6	4	6	4	0.45	thiamine biosynthesis lipoprotein [Lactobacillus rhamnosus GG]	168	8	6	5	3	0.45	261	13	11	6	6	0.74
gi|258507891|ref|YP_003170642.1|	41	21077	1	1	1	1	0.18	ribosomal subunit interface protein [Lactobacillus rhamnosus GG]	46	1	1	1	1	0.18	358	6	6	3	3	0.65
gi|258507916|ref|YP_003170667.1|	109	63585	5	4	5	4	0.26	phosphoglucomutase [Lactobacillus rhamnosus GG]	88	8	4	5	3	0.19	166	16	12	9	8	0.58
gi|258507926|ref|YP_003170677.1|	92	21482	2	2	2	2	0.39	ATP-dependent Clp protease proteolytic subunit [Lactobacillus rhamnosus GG]	129	4	3	3	2	0.39	129	4	4	2	2	0.39
gi|258507928|ref|YP_003170679.1|	341	36929	7	6	6	6	0.79	glyceraldehyde-3-phosphate dehydrogenase [Lactobacillus rhamnosus GG]	561	13	12	8	7	1.17	814	19	17	8	7	1.17
gi|258507929|ref|YP_003170680.1|	525	42187	21	13	15	11	2.02	phosphoglycerate kinase [Lactobacillus rhamnosus GG]	662	32	20	14	10	2.02	922	42	29	19	11	2.9
gi|258507930|ref|YP_003170681.1|	238	27019	4	4	4	4	0.69	triosephosphate isomerase [Lactobacillus rhamnosus GG]	112	5	4	3	3	0.48	530	15	15	7	7	1.87
gi|258507931|ref|YP_003170682.1|	994	47098	19	18	14	14	2.67	phosphopyruvate hydratase [Lactobacillus rhamnosus GG]	1264	22	21	12	12	1.92	1711	46	43	17	16	4.37
gi|258507946|ref|YP_003170697.1|	193	48326	21	8	12	6	0.56	sugar ABC transporter substrate-binding protein [Lactobacillus rhamnosus GG]	457	37	14	13	9	0.96	435	22	17	11	9	1
gi|258507967|ref|YP_003170718.1|	36	40688	2	1	2	1	0.09	ABC transporter spermidine/putrescine-binding protein [Lactobacillus rhamnosus GG]	32	1	1	1	1	0.09	46	3	2	2	1	0.09
gi|258507977|ref|YP_003170728.1|	40	48851	4	2	3	2	0.16	phosphoglucosamine mutase [Lactobacillus rhamnosus GG]	43	3	2	3	2	0.16	100	5	3	3	2	0.16
gi|258507978|ref|YP_003170729.1|	54	65788	5	2	5	2	0.12	glucosamine--fructose-6-phosphate aminotransferase [Lactobacillus rhamnosus GG]	53	4	1	3	1	0.06	87	9	5	5	4	0.25
gi|258507981|ref|YP_003170732.1|	46	27080	3	2	2	1	0.14	hypothetical protein LGG_00986 [Lactobacillus rhamnosus GG]	46	5	3	2	1	0.14	115	6	4	3	1	0.14
gi|258508012|ref|YP_003170763.1|	111	40212	6	4	4	3	0.31	lipoprotein [Lactobacillus rhamnosus GG]	179	13	9	7	6	0.71	1046	52	36	11	10	3.6
gi|258508057|ref|YP_003170808.1|	224	33950	8	7	8	7	1.09	UTP-glucose-1-phosphate uridylyltransferase [Lactobacillus rhamnosus GG]	193	4	4	4	4	0.52	278	14	12	8	7	1.09
gi|258508067|ref|YP_003170818.1|	108	7364	3	3	2	2	1.46	CspA family cold shock protein [Lactobacillus rhamnosus GG]	33	2	2	1	1	0.57	344	9	8	4	3	5.03
gi|258508077|ref|YP_003170828.1|	86	84067	4	2	4	2	0.09	sulfatase [Lactobacillus rhamnosus GG]	24	2	1	2	1	0.04	389	7	7	7	7	0.38
gi|258508080|ref|YP_003170831.1|	313	49348	9	9	8	8	0.93	glucose-6-phosphate isomerase [Lactobacillus rhamnosus GG]	262	11	11	6	6	0.67	795	24	21	10	8	0.93
gi|258508088|ref|YP_003170839.1|	218	24929	5	4	3	3	0.76	hypothetical protein LGG_01093 [Lactobacillus rhamnosus GG]	354	9	5	5	4	0.76	456	10	7	5	4	1.03
gi|258508108|ref|YP_003170859.1|	25	16692	1	1	1	1	0.23	hypothetical protein LGG_01113 [Lactobacillus rhamnosus GG]	83	3	1	3	1	0.23	152	3	2	2	1	0.23
gi|258508153|ref|YP_003170904.1|	20	54322	1	1	1	1	0.07	dipeptidase A [Lactobacillus rhamnosus GG]	48	1	1	1	1	0.07
gi|258508170|ref|YP_003170921.1|	48	22780	1	1	1	1	0.17	uracil phosphoribosyltransferase [Lactobacillus rhamnosus GG]	123	3	3	2	2	0.59	136	5	5	4	4	0.86
gi|258508176|ref|YP_003170927.1|	137	55253	6	4	5	4	0.3	F0F1 ATP synthase subunit alpha [Lactobacillus rhamnosus GG]	97	5	3	5	3	0.22	331	15	10	7	6	0.48
gi|258508179|ref|YP_003170930.1|	230	53109	7	7	6	6	0.5	F0F1 ATP synthase subunit beta [Lactobacillus rhamnosus GG]	310	10	7	8	6	0.5	608	16	14	9	8	0.72
gi|258508183|ref|YP_003170934.1|	24	34965	5	1	2	1	0.11	rod shape-determining protein MreB [Lactobacillus rhamnosus GG]	30	4	1	3	1	0.11	100	6	4	4	3	0.36
gi|258508188|ref|YP_003170939.1|	105	10787	3	2	3	2	0.88	glycine cleavage system protein H [Lactobacillus rhamnosus GG]	68	1	1	1	1	0.37	333	7	6	3	3	2.54
gi|258508191|ref|YP_003170942.1|	83	30718	2	2	2	2	0.26	ABC transporter substrate-binding protein, NLPA lipoprotein [Lactobacillus rhamnosus GG]	171	4	4	3	3	0.59	139	5	3	2	1	0.26
gi|258508203|ref|YP_003170954.1|	66	18219	4	3	2	2	0.47	universal stress protein family [Lactobacillus rhamnosus GG]	58	2	2	2	2	0.47
gi|258508219|ref|YP_003170970.1|	56	60385	3	1	3	1	0.06	ABC transporter oligopeptide-binding protein [Lactobacillus rhamnosus GG]	25	2	1	2	1	0.06
gi|258508250|ref|YP_003171001.1|	73	23318	2	2	2	2	0.35	30S ribosomal protein S4 [Lactobacillus rhamnosus GG]	215	3	3	2	2	0.35	236	6	6	3	3	0.83
gi|258508260|ref|YP_003171011.1|	27	35022	2	1	2	1	0.11	rod shape-determining protein MreB [Lactobacillus rhamnosus GG]	25	2	1	1	1	0.11	21	5	1	4	1	0.11
gi|258508275|ref|YP_003171026.1|	317	76741	12	10	11	9	0.53	cell division protein FtsI [Lactobacillus rhamnosus GG]	154	11	6	10	5	0.27	432	21	17	13	10	0.6
gi|258508290|ref|YP_003171041.1|	23	44104	1	1	1	1	0.09	tellurite resistance protein [Lactobacillus rhamnosus GG]	28	1	1	1	1	0.09	22	3	1	2	1	0.09
gi|258508315|ref|YP_003171066.1|	53	40699	5	2	3	1	0.09	pyruvate dehydrogenase E1 component subunit alpha [Lactobacillus rhamnosus GG]	26	2	1	2	1	0.09
gi|258508316|ref|YP_003171067.1|	20	35219	2	2	2	2	0.23	pyruvate dehydrogenase E1 component subunit beta [Lactobacillus rhamnosus GG]	29	2	2	2	2	0.23	17	5	2	3	1	0.11
gi|258508317|ref|YP_003171068.1|	100	46779	3	2	3	2	0.17	pyruvate dehydrogenase complex E2 component,dihydrolipoyllysine-residue acetyltransferase [Lactobacillus rhamnosus GG]	71	3	1	2	1	0.08	179	5	3	3	2	0.17
gi|258508337|ref|YP_003171088.1|	750	43532	22	21	12	12	2.18	elongation factor Tu [Lactobacillus rhamnosus GG]	755	22	21	7	7	0.94	1713	39	37	12	12	3.07
gi|258508346|ref|YP_003171097.1|	421	49751	14	12	11	10	1.06	trigger factor [Lactobacillus rhamnosus GG]	460	20	15	12	8	0.92	647	27	23	13	12	1.56
gi|258508350|ref|YP_003171101.1|	82	5997	1	1	1	1	0.71	hypothetical protein LGG_01355 [Lactobacillus rhamnosus GG]	70	1	1	1	1	0.71	158	2	2	1	1	0.71
gi|258508351|ref|YP_003171102.1|	34	52765	4	1	2	1	0.07	amino acid ABC transporter permease [Lactobacillus rhamnosus GG]	61	8	3	4	2	0.15	102	4	3	3	2	0.15
gi|258508354|ref|YP_003171105.1|	52	70083	2	1	2	1	0.05	PTS system fructose-specific transporter subunit IIABC [Lactobacillus rhamnosus GG]	65	4	3	2	2	0.11	132	7	3	5	2	0.11
gi|258508363|ref|YP_003171114.1|	120	7077	2	2	1	1	0.59	50S ribosomal protein L32 [Lactobacillus rhamnosus GG]	88	1	1	1	1	0.59
gi|258508368|ref|YP_003171119.1|	14	121390	7	1	5	1	0.03	DNA polymerase III subunit alpha [Lactobacillus rhamnosus GG]	13	3	1	3	1	0.03
gi|258508369|ref|YP_003171120.1|	106	34176	4	2	4	2	0.23	6-phosphofructokinase [Lactobacillus rhamnosus GG]	81	2	2	2	2	0.23	130	6	5	3	3	0.52
gi|258508370|ref|YP_003171121.1|	560	62866	22	16	14	13	1.37	pyruvate kinase [Lactobacillus rhamnosus GG]	742	21	19	14	13	1.24	1263	48	41	18	18	2.35
gi|258508384|ref|YP_003171135.1|	363	47143	8	8	8	8	0.84	30S ribosomal protein S1 [Lactobacillus rhamnosus GG]	280	8	8	7	7	0.71	676	15	12	8	8	0.84
gi|258508386|ref|YP_003171137.1|	106	9506	4	4	3	3	1.88	DNA-binding protein HU [Lactobacillus rhamnosus GG]	280	6	5	3	3	1.88	301	7	7	3	3	1.88
gi|258508412|ref|YP_003171163.1|	29	32669	2	1	1	1	0.12	galactose mutarotase [Lactobacillus rhamnosus GG]	20	2	1	2	1	0.12
gi|258508419|ref|YP_003171170.1|	139	33501	4	3	4	3	0.38	Manganese-dependent inorganic pyrophosphatase [Lactobacillus rhamnosus GG]	117	7	4	5	3	0.53	102	16	4	8	2	0.24
gi|258508456|ref|YP_003171207.1|	41	20458	1	1	1	1	0.19	bifunctional pyrimidine regulatory protein PyrR/uracil phosphoribosyltransferase [Lactobacillus rhamnosus GG]	39	1	1	1	1	0.19	57	2	2	1	1	0.19
gi|258508463|ref|YP_003171214.1|	24	22746	2	2	1	1	0.17	nitroreductase family protein [Lactobacillus rhamnosus GG]	27	2	1	2	1	0.17
gi|258508466|ref|YP_003171217.1|	63	12418	1	1	1	1	0.32	hypothetical protein LGG_01471 [Lactobacillus rhamnosus GG]	38	1	1	1	1	0.32	69	4	3	2	2	0.74
gi|258508482|ref|YP_003171233.1|	365	83585	9	7	8	6	0.3	penicillin-binding protein 1A [Lactobacillus rhamnosus GG]	404	12	8	9	6	0.3	643	22	16	13	9	0.48
gi|258508486|ref|YP_003171237.1|	41	50188	1	1	1	1	0.07	asparaginyl-tRNA synthetase [Lactobacillus rhamnosus GG]	51	4	1	3	1	0.07	116	4	2	3	1	0.07
gi|258508556|ref|YP_003171307.1|	32	67822	2	1	2	1	0.05	aspartyl-tRNA synthetase [Lactobacillus rhamnosus GG]	35	2	1	1	1	0.05	38	3	2	1	1	0.05
gi|258508561|ref|YP_003171312.1|	109	47271	4	3	4	3	0.26	N-acetylmuramoyl-L-alanine amidase [Lactobacillus rhamnosus GG]	105	4	4	3	3	0.26	185	9	5	6	3	0.26
gi|258508592|ref|YP_003171343.1|	25	19068	1	1	1	1	0.2	adenine phosphoribosyltransferase [Lactobacillus rhamnosus GG]	18	3	1	2	1	0.2
gi|258508594|ref|YP_003171345.1|	51	14258	1	1	1	1	0.28	hypothetical protein LGG_01599 [Lactobacillus rhamnosus GG]	46	2	1	2	1	0.28	88	3	2	1	1	0.28
gi|258508599|ref|YP_003171350.1|	333	67179	15	8	10	6	0.46	molecular chaperone DnaK [Lactobacillus rhamnosus GG]	414	22	12	11	8	0.62	644	31	22	14	12	1.01
gi|258508600|ref|YP_003171351.1|	15	21822	1	1	1	1	0.18	HSP-70 Cofactor HSP20 [Lactobacillus rhamnosus GG]	43	1	1	1	1	0.18	18	2	1	1	1	0.18
gi|258508606|ref|YP_003171357.1|	32	13301	3	2	3	2	0.68	ribosome-binding factor A [Lactobacillus rhamnosus GG]	36	3	1	3	1	0.3
gi|258508607|ref|YP_003171358.1|	21	102428	7	1	4	1	0.04	translation initiation factor IF-2 [Lactobacillus rhamnosus GG]	27	5	1	4	1	0.04
gi|258508619|ref|YP_003171370.1|	108	20566	3	3	2	2	0.41	ribosome recycling factor [Lactobacillus rhamnosus GG]	29	1	1	1	1	0.19
gi|258508622|ref|YP_003171373.1|	70	31557	6	4	5	4	0.57	elongation factor Ts [Lactobacillus rhamnosus GG]	49	8	2	8	2	0.25	268	12	8	10	7	1.21
gi|258508623|ref|YP_003171374.1|	186	29623	8	6	5	4	1.06	30S ribosomal protein S2 [Lactobacillus rhamnosus GG]	191	14	7	5	4	1.06	426	16	12	6	5	1.32
gi|258508634|ref|YP_003171385.1|	27	13342	1	1	1	1	0.31	50S ribosomal protein L19 [Lactobacillus rhamnosus GG]	30	2	2	1	1	0.31	48	3	2	2	1	0.3
gi|258508638|ref|YP_003171389.1|	264	10515	6	6	2	2	1.63	30S ribosomal protein S16 [Lactobacillus rhamnosus GG]	145	3	3	2	2	1.63
gi|258508647|ref|YP_003171398.1|	687	66505	24	22	13	11	1.03	ABC transporter oligopeptide-binding protein [Lactobacillus rhamnosus GG]	1233	39	35	14	13	1.52	784	30	25	14	11	1.2
gi|258508683|ref|YP_003171434.1|	56	10375	1	1	1	1	0.39	50S ribosomal protein L27 [Lactobacillus rhamnosus GG]	75	1	1	1	1	0.39	77	2	2	1	1	0.39
gi|258508685|ref|YP_003171436.1|	81	11300	1	1	1	1	0.35	50S ribosomal protein L21 [Lactobacillus rhamnosus GG]	51	3	1	3	1	0.35	67	2	1	1	1	0.35
gi|258508688|ref|YP_003171439.1|	49	45372	2	2	2	2	0.17	hypothetical protein LGG_01693 [Lactobacillus rhamnosus GG]	40	2	2	2	2	0.17	78	5	2	3	1	0.08
gi|258508691|ref|YP_003171442.1|	58	50512	3	2	3	2	0.15	glutamine synthetase [Lactobacillus rhamnosus GG]	126	4	3	3	3	0.24	94	6	4	3	2	0.15
gi|258508694|ref|YP_003171445.1|	19	44928	1	1	1	1	0.08	aluminum resistance cystathionine beta-lyase family protein [Lactobacillus rhamnosus GG]	20	1	1	1	1	0.08
gi|258508701|ref|YP_003171452.1|	76	77383	3	2	3	2	0.1	cell division protein/penicillin-binding protein 2 [Lactobacillus rhamnosus GG]	48	4	3	4	3	0.15	260	8	6	6	5	0.26
gi|258508708|ref|YP_003171459.1|	34	17145	4	1	3	1	0.23	transcription elongation factor GreA [Lactobacillus rhamnosus GG]	85	1	1	1	1	0.23	38	7	2	3	2	0.5
gi|258508722|ref|YP_003171473.1|	72	52117	5	3	5	3	0.23	6-phosphogluconate dehydrogenase [Lactobacillus rhamnosus GG]	45	3	2	3	2	0.15	178	12	8	8	5	0.41
gi|258508740|ref|YP_003171491.1|	74	13455	1	1	1	1	0.29	50S ribosomal protein L20 [Lactobacillus rhamnosus GG]	69	1	1	1	1	0.29	80	5	2	4	1	0.29
gi|258508742|ref|YP_003171493.1|	91	17281	2	2	2	2	0.5	translation initiation factor 3 [Lactobacillus rhamnosus GG]	66	4	3	2	2	0.83	96	3	3	2	2	0.5
gi|258508749|ref|YP_003171500.1|	109	74819	9	6	9	6	0.34	threonyl-tRNA synthetase [Lactobacillus rhamnosus GG]	87	9	5	7	4	0.21	196	18	10	12	6	0.34
gi|258508775|ref|YP_003171526.1|	348	33583	11	8	9	7	1.1	peptidylprolyl cis-trans isomerase PrsA1 [Lactobacillus rhamnosus GG]	642	19	17	10	9	1.89	889	28	23	13	11	2.58
gi|258508777|ref|YP_003171528.1|	86	13295	3	2	3	2	0.68	hypothetical protein LGG_01782 [Lactobacillus rhamnosus GG]	50	2	1	2	1	0.3
gi|258508815|ref|YP_003171566.1|	98	63270	5	3	5	3	0.19	phosphoenolpyruvate-protein phosphotransferase [Lactobacillus rhamnosus GG]	110	3	3	2	2	0.12	251	11	8	7	5	0.33
gi|258508816|ref|YP_003171567.1|	27	9248	1	1	1	1	0.44	phosphocarrier protein HPr [Lactobacillus rhamnosus GG]	62	2	2	1	1	0.44	29	2	2	1	1	0.44
gi|258508818|ref|YP_003171569.1|	30	81782	1	1	1	1	0.05	ATP-dependent clp protease ATP-binding subunit [Lactobacillus rhamnosus GG]	27	3	1	3	1	0.05	159	11	9	7	6	0.32
gi|258508860|ref|YP_003171611.1|	269	252580	14	6	13	6	0.09	extracellular matrix binding protein [Lactobacillus rhamnosus GG]	176	13	5	10	4	0.06	380	26	11	17	6	0.11
gi|258508888|ref|YP_003171639.1|	35	48880	4	2	4	2	0.16	seryl-tRNA synthetase [Lactobacillus rhamnosus GG]	77	4	2	4	2	0.16	66	5	2	5	2	0.16
gi|258508899|ref|YP_003171650.1|	53	5858	1	1	1	1	0.73	50S ribosomal protein L33 [Lactobacillus rhamnosus GG]	44	1	1	1	1	0.73	62	2	2	1	1	0.73
gi|258508940|ref|YP_003171691.1|	213	61182	10	7	8	7	0.51	oligopeptide ABC transporter periplasmic protein [Lactobacillus rhamnosus GG]	275	14	13	7	7	0.6	333	18	15	7	6	0.43
gi|258508948|ref|YP_003171699.1|	437	128238	14	11	13	10	0.37	hypothetical protein LGG_01953 [Lactobacillus rhamnosus GG]	651	22	16	15	10	0.37	777	34	23	19	15	0.57
gi|258508991|ref|YP_003171742.1|	64	31970	2	2	2	2	0.25	dTDP-4-dehydrorhamnose reductase [Lactobacillus rhamnosus GG]	68	2	2	2	2	0.25	178	5	5	3	3	0.4
gi|258508992|ref|YP_003171743.1|	30	38560	1	1	1	1	0.1	dTDP-glucose 4,6-dehydratase [Lactobacillus rhamnosus GG]	21	2	1	1	1	0.1	64	4	3	3	2	0.2
gi|258508993|ref|YP_003171744.1|	104	21552	4	4	3	3	0.63	dTDP-4-dehydrorhamnose 3,5-epimerase [Lactobacillus rhamnosus GG]	228	10	8	3	2	0.39	212	8	6	3	2	0.39
gi|258508994|ref|YP_003171745.1|	30	32535	1	1	1	1	0.12	glucose-1-phosphate thymidylyltransferase [Lactobacillus rhamnosus GG]	41	2	1	2	1	0.12	50	5	2	3	1	0.12
gi|258509011|ref|YP_003171762.1|	270	40947	7	6	7	6	0.69	surface antigen NLP/P60 [Lactobacillus rhamnosus GG]	455	18	11	10	9	1.2	591	20	15	10	9	1.2
gi|258509030|ref|YP_003171781.1|	180	78381	8	6	7	6	0.32	ATP-dependent Clp protease ATP-binding subunit [Lactobacillus rhamnosus GG]	178	8	8	6	6	0.38	32	1	1	1	1	0.05
gi|258509032|ref|YP_003171783.1|	305	32666	10	7	7	5	0.93	cell envelope-related transcriptional attenuator [Lactobacillus rhamnosus GG]	452	16	12	7	7	1.68	727	23	17	9	9	1.99
gi|258509049|ref|YP_003171800.1|	116	26559	4	4	4	4	0.71	acyltransferase [Lactobacillus rhamnosus GG]	84	5	4	4	3	0.49	204	8	7	4	3	0.71
gi|258509061|ref|YP_003171812.1|	515	59479	18	16	15	13	1.34	ABC transporter oligopeptide-binding protein [Lactobacillus rhamnosus GG]	522	20	17	13	11	1.07	358	9	9	8	8	0.72
gi|258509097|ref|YP_003171848.1|	124	99177	6	5	5	4	0.16	hypothetical protein LGG_02102 [Lactobacillus rhamnosus GG]	70	7	3	5	3	0.12	65	12	5	8	3	0.12
gi|258509114|ref|YP_003171865.1|	61	8957	2	2	2	2	1.11	acyl carrier protein [Lactobacillus rhamnosus GG]	43	2	2	1	1	0.45	121	4	4	3	3	2.06
gi|258509133|ref|YP_003171884.1|	204	25938	5	4	3	2	0.31	phosphoglyceromutase [Lactobacillus rhamnosus GG]	129	4	3	2	2	0.31	428	19	15	7	5	0.98
gi|258509138|ref|YP_003171889.1|	44	25829	3	2	3	2	0.32	sortase A [Lactobacillus rhamnosus GG]	27	3	1	2	1	0.15	39	5	2	3	1	0.15
gi|258509141|ref|YP_003171892.1|	23	32897	1	1	1	1	0.11	glycine/betaine ABC transporter substrate-binding protein [Lactobacillus rhamnosus GG]	19	1	1	1	1	0.11
gi|258509146|ref|YP_003171897.1|	64	16874	1	1	1	1	0.23	UspA family universal stress protein [Lactobacillus rhamnosus GG]	45	1	1	1	1	0.23	154	5	4	3	3	0.86
gi|258509199|ref|YP_003171950.1|	21	156557	4	1	3	1	0.02	CRISPR-associated protein Csn1 [Lactobacillus rhamnosus GG]	23	3	1	2	1	0.02
gi|258509207|ref|YP_003171958.1|	19	17935	1	1	1	1	0.21	hypothetical protein LGG_02212 [Lactobacillus rhamnosus GG]	22	1	1	1	1	0.21
gi|258509213|ref|YP_003171964.1|	42	14033	2	1	2	1	0.28	XRE family transcriptional regulator [Lactobacillus rhamnosus GG]	54	2	1	2	1	0.28	95	3	2	2	1	0.28
gi|258509220|ref|YP_003171971.1|	135	34162	2	2	2	2	0.23	hypothetical protein LGG_02225 [Lactobacillus rhamnosus GG]	57	2	1	2	1	0.11	206	4	3	3	2	0.23
gi|258509234|ref|YP_003171985.1|	1578	57357	27	25	19	18	3.25	chaperonin GroEL [Lactobacillus rhamnosus GG]	2049	36	34	19	18	2.99	3135	61	57	22	22	6.02
gi|258509235|ref|YP_003171986.1|	104	10033	2	2	2	2	0.97	co-chaperonin GroES [Lactobacillus rhamnosus GG]	187	4	4	3	3	1.76	127	6	5	3	3	1.76
gi|258509237|ref|YP_003171988.1|	122	39117	2	2	2	2	0.2	LytR family transcriptional regulator [Lactobacillus rhamnosus GG]	138	2	2	2	2	0.2	172	4	3	2	2	0.2
gi|258509260|ref|YP_003172011.1|	40	11601	1	1	1	1	0.34	hypothetical protein LGG_02265 [Lactobacillus rhamnosus GG]	48	1	1	1	1	0.34	69	2	2	1	1	0.34
gi|258509269|ref|YP_003172020.1|	80	206509	5	2	5	2	0.04	endopeptidase lactocepin (prtP) [Lactobacillus rhamnosus GG]	47	5	2	5	2	0.04	104	11	3	7	2	0.04
gi|258509271|ref|YP_003172022.1|	225	12582	6	5	6	5	2.93	50S ribosomal protein L7/L12 [Lactobacillus rhamnosus GG]	466	13	9	7	5	2.93	552	14	13	7	7	7.95
gi|258509272|ref|YP_003172023.1|	164	18237	4	4	4	4	1.16	50S ribosomal protein L10 [Lactobacillus rhamnosus GG]	178	4	4	3	3	0.78	463	10	9	5	5	1.62
gi|258509283|ref|YP_003172034.1|	221	24514	5	4	4	4	0.78	50S ribosomal protein L1 [Lactobacillus rhamnosus GG]	294	7	6	4	4	1.38	410	10	8	4	4	1.06
gi|258509284|ref|YP_003172035.1|	108	14871	4	2	4	2	0.59	50S ribosomal protein L11 [Lactobacillus rhamnosus GG]	124	2	2	1	1	0.59	265	9	5	4	2	1.01
gi|258509290|ref|YP_003172041.1|	40	14305	3	2	3	2	0.62	hypothetical protein LGG_02295 [Lactobacillus rhamnosus GG]	70	3	3	2	2	0.62	71	4	4	2	2	0.62
gi|258509302|ref|YP_003172053.1|	487	32725	24	18	9	8	1.98	lipoprotein [Lactobacillus rhamnosus GG]	607	38	22	9	8	2.7	74	5	2	5	2	0.2
gi|258509327|ref|YP_003172078.1|	21	56901	3	1	3	1	0.07	glutamyl-tRNA synthetase [Lactobacillus rhamnosus GG]	29	2	1	2	1	0.07	33	3	2	3	2	0.14
gi|258509332|ref|YP_003172083.1|	211	46492	6	5	5	4	0.36	internalin J [Lactobacillus rhamnosus GG]	78	1	1	1	1	0.08	248	9	7	6	5	0.47
gi|258509341|ref|YP_003172092.1|	178	50737	11	8	9	8	0.76	aminopeptidase C [Lactobacillus rhamnosus GG]	255	16	11	9	7	0.76	323	21	14	11	8	0.89
gi|258509368|ref|YP_003172119.1|	83	20127	3	3	3	3	0.69	hypothetical protein LGG_02373 [Lactobacillus rhamnosus GG]	49	2	1	2	1	0.19	119	6	5	3	3	0.69
gi|258509414|ref|YP_003172165.1|	27	34996	1	1	1	1	0.11	manganese ABC transporter substrate-binding protein [Lactobacillus rhamnosus GG]	35	2	1	2	1	0.11	27	2	1	1	1	0.11
gi|258509418|ref|YP_003172169.1|	185	33403	6	6	5	5	0.71	ABC transporter metal ion transporter periplasmic component/surface adhesin [Lactobacillus rhamnosus GG]	171	4	4	3	3	0.38	431	13	11	7	6	0.9
gi|258509442|ref|YP_003172193.1|	38	14265	2	1	2	1	0.27	30S ribosomal protein S9 [Lactobacillus rhamnosus GG]	39	3	1	2	1	0.27	74	3	2	2	1	0.27
gi|258509443|ref|YP_003172194.1|	236	16564	5	4	3	2	0.52	50S ribosomal protein L13 [Lactobacillus rhamnosus GG]	47	1	1	1	1	0.23
gi|258509447|ref|YP_003172198.1|	478	8551	19	19	4	4	21.79	hypothetical protein LGG_02452 [Lactobacillus rhamnosus GG]	494	32	22	4	4	21.79	845	46	36	4	4	21.79
gi|258509455|ref|YP_003172206.1|	98	14153	3	2	3	2	0.63	50S ribosomal protein L17 [Lactobacillus rhamnosus GG]	121	3	3	2	2	0.63	184	9	5	4	3	1.08
gi|258509456|ref|YP_003172207.1|	154	34837	5	4	5	4	0.51	DNA-directed RNA polymerase subunit alpha [Lactobacillus rhamnosus GG]	102	5	3	4	3	0.36	193	9	7	5	4	0.51
gi|258509457|ref|YP_003172208.1|	54	13763	2	2	2	2	0.65	30S ribosomal protein S11 [Lactobacillus rhamnosus GG]	49	1	1	1	1	0.29	96	4	3	2	2	0.65
gi|258509458|ref|YP_003172209.1|	52	13548	1	1	1	1	0.29	30S ribosomal protein S13 [Lactobacillus rhamnosus GG]	43	1	1	1	1	0.29	86	3	3	2	2	0.66
gi|258509460|ref|YP_003172211.1|	34	8142	1	1	1	1	0.51	translation initiation factor IF-1 [Lactobacillus rhamnosus GG]	26	1	1	1	1	0.51	60	2	2	1	1	0.51
gi|258509463|ref|YP_003172214.1|	203	15484	7	5	4	4	2.08	50S ribosomal protein L15 [Lactobacillus rhamnosus GG]	252	13	9	4	4	2.08	341	14	13	4	4	2.86
gi|258509465|ref|YP_003172216.1|	86	17508	3	1	3	1	0.22	30S ribosomal protein S5 [Lactobacillus rhamnosus GG]	38	2	2	2	2	0.49	196	9	7	4	4	1.22
gi|258509466|ref|YP_003172217.1|	42	13007	1	1	1	1	0.3	50S ribosomal protein L18 [Lactobacillus rhamnosus GG]	69	1	1	1	1	0.3	61	2	2	1	1	0.3
gi|258509467|ref|YP_003172218.1|	86	19304	2	2	1	1	0.2	50S ribosomal protein L6 [Lactobacillus rhamnosus GG]	31	1	1	1	1	0.2
gi|258509468|ref|YP_003172219.1|	47	14765	3	1	3	1	0.26	30S ribosomal protein S8 [Lactobacillus rhamnosus GG]	92	3	2	2	1	0.26	73	6	5	3	3	1.02
gi|258509470|ref|YP_003172221.1|	186	20198	5	5	5	5	1.39	50S ribosomal protein L5 [Lactobacillus rhamnosus GG]	172	5	5	4	4	1.01	371	10	10	5	5	1.39
gi|258509471|ref|YP_003172222.1|	55	11239	6	3	2	2	1.49	50S ribosomal protein L24 [Lactobacillus rhamnosus GG]	29	2	2	1	1	0.84
gi|258509472|ref|YP_003172223.1|	42	13027	3	2	3	2	0.7	50S ribosomal protein L14 [Lactobacillus rhamnosus GG]	66	4	3	3	2	0.7	118	6	5	3	3	1.22
gi|258509474|ref|YP_003172225.1|	91	8003	4	4	3	3	4.27	50S ribosomal protein L29 [Lactobacillus rhamnosus GG]	104	6	4	3	3	2.48	173	7	6	3	3	4.27
gi|258509475|ref|YP_003172226.1|	64	15999	1	1	1	1	0.24	50S ribosomal protein L16 [Lactobacillus rhamnosus GG]	63	3	1	2	1	0.24	110	2	2	1	1	0.24
gi|258509476|ref|YP_003172227.1|	108	24933	2	2	2	2	0.33	30S ribosomal protein S3 [Lactobacillus rhamnosus GG]	67	1	1	1	1	0.15
gi|258509477|ref|YP_003172228.1|	167	12722	3	3	3	3	1.24	50S ribosomal protein L22 [Lactobacillus rhamnosus GG]	235	3	3	2	2	0.71	379	5	5	3	3	1.24
gi|258509478|ref|YP_003172229.1|	47	10571	2	1	2	1	0.38	30S ribosomal protein S19 [Lactobacillus rhamnosus GG]	49	3	2	2	1	0.38	101	3	3	2	2	0.9
gi|258509479|ref|YP_003172230.1|	140	30378	6	5	3	3	0.42	50S ribosomal protein L2 [Lactobacillus rhamnosus GG]	107	7	7	4	4	0.8	191	11	7	6	3	0.42
gi|258509480|ref|YP_003172231.1|	49	11525	1	1	1	1	0.34	50S ribosomal protein L23 [Lactobacillus rhamnosus GG]	44	2	2	1	1	0.34	72	3	2	2	1	0.34
gi|258509481|ref|YP_003172232.1|	123	22383	4	4	4	4	0.88	50S ribosomal protein L4 [Lactobacillus rhamnosus GG]	178	7	5	4	3	0.6	234	9	7	5	4	0.88
gi|258509482|ref|YP_003172233.1|	155	22613	5	4	4	3	0.87	50S ribosomal protein L3 [Lactobacillus rhamnosus GG]	171	5	4	3	3	0.87	300	10	10	4	4	1.55
gi|258509483|ref|YP_003172234.1|	146	11714	3	3	3	3	1.39	30S ribosomal protein S10 [Lactobacillus rhamnosus GG]	229	8	7	3	3	1.39	244	6	6	3	3	1.39
gi|258509488|ref|YP_003172239.1|	341	76888	11	8	10	7	0.39	elongation factor G [Lactobacillus rhamnosus GG]	193	12	11	10	9	0.53	685	27	21	15	11	0.68
gi|258509489|ref|YP_003172240.1|	123	17912	7	6	5	4	1.66	30S ribosomal protein S7 [Lactobacillus rhamnosus GG]	284	9	8	4	3	0.8	267	15	11	5	5	2.24
gi|258509490|ref|YP_003172241.1|	65	15152	1	1	1	1	0.26	30S ribosomal protein S12 [Lactobacillus rhamnosus GG]	91	5	3	4	2	0.58	71	4	3	3	2	0.58
gi|258509492|ref|YP_003172243.1|	37	137049	5	2	5	2	0.05	DNA-directed RNA polymerase subunit beta' [Lactobacillus rhamnosus GG]	155	15	3	13	2	0.05	75	15	6	9	4	0.11
gi|258509493|ref|YP_003172244.1|	69	133938	5	3	5	3	0.08	DNA-directed RNA polymerase subunit beta [Lactobacillus rhamnosus GG]	74	4	4	3	3	0.08	165	12	7	7	5	0.15
gi|258509494|ref|YP_003172245.1|	61	91642	5	1	4	1	0.04	ATP-dependent Clp protease ATP-binding subunit [Lactobacillus rhamnosus GG]	43	6	2	5	2	0.08
gi|258509503|ref|YP_003172254.1|	43	56539	1	1	1	1	0.07	lysyl-tRNA synthetase [Lactobacillus rhamnosus GG]	42	3	1	2	1	0.07	37	1	1	1	1	0.07
gi|258509509|ref|YP_003172260.1|	20	78189	6	1	6	1	0.05	cell division protein FtsH [Lactobacillus rhamnosus GG]	24	4	1	4	1	0.05
gi|258509518|ref|YP_003172269.1|	203	35481	5	4	5	4	0.5	L-lactate dehydrogenase [Lactobacillus rhamnosus GG]	216	6	6	4	4	0.5	412	11	10	7	6	0.83
gi|258509519|ref|YP_003172270.1|	107	50215	2	1	2	1	0.07	ErfK/YbiS/YcfS/YnhG family protein [Lactobacillus rhamnosus GG]	38	2	2	1	1	0.07	119	5	2	5	2	0.15
gi|258509524|ref|YP_003172275.1|	26	26318	2	2	1	1	0.14	ErfK/YbiS/YcfS/YnhG family protein [Lactobacillus rhamnosus GG]	32	1	1	1	1	0.14
gi|258509539|ref|YP_003172290.1|	26	9606	2	2	1	1	0.42	50S ribosomal protein L31 [Lactobacillus rhamnosus GG]	37	2	2	1	1	0.42
gi|258509556|ref|YP_003172307.1|	57	35478	6	2	5	2	0.22	ribose-phosphate pyrophosphokinase [Lactobacillus rhamnosus GG]	69	4	2	4	2	0.22
gi|258509570|ref|YP_003172321.1|	541	36334	13	13	12	12	2.26	tagatose 1,6-diphosphate aldolase [Lactobacillus rhamnosus GG]	755	16	16	9	9	1.68	1240	27	26	11	11	2.6
gi|258509572|ref|YP_003172323.1|	32	32587	3	1	2	1	0.12	galactose mutarotase [Lactobacillus rhamnosus GG]	25	1	1	1	1	0.12
gi|258509579|ref|YP_003172330.1|	135	74843	9	3	9	3	0.16	methionyl-tRNA synthetase/ protein secretion chaperonin, CsaA [Lactobacillus rhamnosus GG]	172	8	6	6	5	0.27	312	12	9	7	5	0.27
gi|258509627|ref|YP_003172378.1|	42	12741	1	1	1	1	0.31	hypothetical protein LGG_02632 [Lactobacillus rhamnosus GG]	71	3	2	1	1	0.31	122	5	4	3	3	1.24
gi|258509729|ref|YP_003172480.1|	490	155672	16	13	13	11	0.32	cell envelope-associated proteinase, lactocepin PrtR [Lactobacillus rhamnosus GG]	715	22	17	11	10	0.32	1464	37	34	20	19	0.56
gi|258509799|ref|YP_003172550.1|	91	16633	2	1	2	1	0.23	Hsp20 family small heat shock protein [Lactobacillus rhamnosus GG]	67	2	1	2	1	0.23
gi|258509801|ref|YP_003172552.1|	315	45175	8	7	8	7	0.75	serine protease [Lactobacillus rhamnosus GG]	194	5	5	5	5	0.49	694	16	16	9	9	1.22
gi|258509805|ref|YP_003172556.1|	90	29923	3	3	3	3	0.43	hypothetical protein LGG_02810 [Lactobacillus rhamnosus GG]	49	1	1	1	1	0.13	154	6	5	4	3	0.43
gi|258509811|ref|YP_003172562.1|	45	52324	1	1	1	1	0.07	amino acid ABC transporter permease [Lactobacillus rhamnosus GG]	45	3	2	3	2	0.15	52	4	1	3	1	0.07
gi|258509828|ref|YP_003172579.1|	71	34094	3	3	2	2	0.23	aldo/keto reductase [Lactobacillus rhamnosus GG]	51	1	1	1	1	0.11
gi|258509831|ref|YP_003172582.1|	68	33393	1	1	1	1	0.11	PTS system mannose-specific transporter subunit IID [Lactobacillus rhamnosus GG]	73	1	1	1	1	0.11	129	4	3	3	2	0.24
gi|258509833|ref|YP_003172584.1|	60	35398	3	1	3	1	0.11	PTS system mannose-specific transporter subunit IIAB [Lactobacillus rhamnosus GG]	90	2	2	1	1	0.11	90	4	2	3	1	0.11
gi|258509846|ref|YP_003172597.1|	200	46607	9	7	8	6	0.59	sugar ABC transporter substrate-binding protein [Lactobacillus rhamnosus GG]	198	12	6	8	5	0.47	158	4	4	4	4	0.36
gi|258509883|ref|YP_003172634.1|	55	8144	1	1	1	1	0.51	hypothetical protein LGG_02888 [Lactobacillus rhamnosus GG]	42	1	1	1	1	0.51
gi|258509896|ref|YP_003172647.1|	30	56962	4	1	3	1	0.07	phage-related prohead protease [Lactobacillus rhamnosus GG]	54	12	4	8	4	0.29	41	11	3	8	2	0.14
gi|258509904|ref|YP_003172655.1|	24	42619	2	1	1	1	0.09	mannitol-1-phosphate 5-dehydrogenase [Lactobacillus rhamnosus GG]	14	1	1	1	1	0.09
gi|258509908|ref|YP_003172659.1|	27	26067	2	1	2	1	0.15	glucosamine-6-phosphate deaminase [Lactobacillus rhamnosus GG]	41	1	1	1	1	0.15	41	3	2	3	2	0.31
gi|258509914|ref|YP_003172665.1|	186	38942	6	4	6	4	0.44	transporter RND superfamily [Lactobacillus rhamnosus GG]	185	6	4	5	3	0.32	391	15	9	8	5	0.58

## Sheet: PF_IDs
Table S3. The surfaceome proteins identified (p < 0.05) from at least from two independent GG cell samples.
Accession	Mascot score	Mass	No. matches	No. significant matches	No. Seq.	No. significant seq.	emPAI	Description	Mascot score	No. matches	No. significant matches	No. Seq.	No. significant seq.	emPAI	Mascot score	No. matches	No. significant matches	No. Seq.	No. significant seq.	emPAI
gi|258507004|ref|YP_003169755.1|	61	7831	4	3	1	1	0.52	hypothetical protein LGG_00009 [Lactobacillus rhamnosus GG]	57	2	2	1	1	0.52	71	2	2	1	1	0.52
gi|258507008|ref|YP_003169759.1|	29	9122	3	1	2	1	0.45	30S ribosomal protein S18 [Lactobacillus rhamnosus GG]	70	31	29	8	8	0.96	945	30	23	10	8	0.96
gi|258507026|ref|YP_003169777.1|	959	42631	30	26	10	8	0.96	surface antigen [Lactobacillus rhamnosus GG]	1300	5	3	3	2	0.32	41	4	2	2	1	0.15
gi|258507101|ref|YP_003169852.1|	34	25474	4	2	2	1	0.15	hypothetical protein LGG_00106 [Lactobacillus rhamnosus GG]	59	9	6	5	4	0.27	48	5	3	3	2	0.13
gi|258507196|ref|YP_003169947.1|	194	59874	10	7	7	5	0.35	ABC transporter oligopeptide-binding protein [Lactobacillus rhamnosus GG]	140	7	6	4	3	0.36	276	8	6	6	4	0.47
gi|258507233|ref|YP_003169984.1|	35	23502	2	1	1	1	0.16	pyrrolidone-carboxylate peptidase [Lactobacillus rhamnosus GG]	28	6	2	4	1	0.09	22	2	1	2	1	0.09
gi|258507249|ref|YP_003170000.1|	225	47015	7	6	5	4	0.36	D-alanyl-D-alanine carboxypeptidase [Lactobacillus rhamnosus GG]	249	4	4	2	2	0.35	135	3	3	2	2	0.35
gi|258507285|ref|YP_003170036.1|	32	40247	5	1	4	1	0.09	LytR family transcriptional regulator [Lactobacillus rhamnosus GG]	30	9	8	4	4	0.34	248	7	5	4	4	0.34
gi|258507288|ref|YP_003170039.1|	149	23257	5	4	3	2	0.35	hypothetical protein LGG_00293 [Lactobacillus rhamnosus GG]	153	9	4	5	2	0.17	54	10	2	6	2	0.17
gi|258507319|ref|YP_003170070.1|	254	49766	11	9	6	6	0.54	cell wall-associated glycoside hydrolase (NLP/P60 protein) [Lactobacillus rhamnosus GG]	274	1	1	1	1	0.05	43	3	2	2	1	0.05
gi|258507324|ref|YP_003170075.1|	32	46854	10	2	5	2	0.17	sugar ABC transporter substrate-binding protein [Lactobacillus rhamnosus GG]	87	2	2	1	1	0.79	69	1	1	1	1	0.79
gi|258507429|ref|YP_003170180.1|	13	64699	2	1	2	1	0.06	beta-N-acetylhexosaminidase (GH3) [Lactobacillus rhamnosus GG]	24	9	6	5	3	0.12	151	7	5	5	4	0.16
gi|258507439|ref|YP_003170190.1|	50	96790	2	2	1	1	0.04	pilus specific protein [Lactobacillus rhamnosus GG]	22	1	1	1	1	0.05	40	1	1	1	1	0.05
gi|258507519|ref|YP_003170270.1|	39	31686	1	1	1	1	0.12	fructose-bisphosphate aldolase [Lactobacillus rhamnosus GG]	54	13	5	7	3	0.32	124	8	4	6	4	0.45
gi|258507569|ref|YP_003170320.1|	76	32596	5	3	4	3	0.39	hypothetical protein LGG_00574 [Lactobacillus rhamnosus GG]	46	2	2	1	1	0.18	105	2	2	1	1	0.18
gi|258507582|ref|YP_003170333.1|	88	72910	4	3	2	2	0.1	hypothetical protein LGG_00587 [Lactobacillus rhamnosus GG]	28	3	3	2	2	0.21	174	4	4	3	3	0.34
gi|258507603|ref|YP_003170354.1|	35	7198	1	1	1	1	0.58	cold shock protein [Lactobacillus rhamnosus GG]	47	11	7	8	5	0.53	141	7	5	6	4	0.41
gi|258507668|ref|YP_003170419.1|	94	5469	3	2	1	1	0.79	hypothetical protein LGG_00673 [Lactobacillus rhamnosus GG]	134	2	1	1	1	0.14	62	2	2	2	2	0.3
gi|258507775|ref|YP_003170526.1|	39	47974	4	3	2	1	0.08	extramembranal protein DltD [Lactobacillus rhamnosus GG]	44	16	15	9	9	0.99	596	14	14	11	11	1.32
gi|258507789|ref|YP_003170540.1|	183	99259	7	5	5	4	0.16	penicillin-binding protein 1B [Lactobacillus rhamnosus GG]	191	28	14	13	9	0.96	370	17	10	10	7	0.68
gi|258507825|ref|YP_003170576.1|	21	77924	1	1	1	1	0.05	sulfatase [Lactobacillus rhamnosus GG]	24	3	3	2	2	0.2	85	3	2	2	1	0.09
gi|258507863|ref|YP_003170614.1|	116	38619	7	6	5	4	0.45	thiamine biosynthesis lipoprotein [Lactobacillus rhamnosus GG]	214	2	2	1	1	0.57	36	2	2	1	1	0.57
gi|258507926|ref|YP_003170677.1|	61	21482	1	1	1	1	0.18	ATP-dependent Clp protease proteolytic subunit [Lactobacillus rhamnosus GG]	85	10	6	6	4	0.19	62	5	3	5	3	0.14
gi|258507928|ref|YP_003170679.1|	247	36929	4	4	3	3	0.34	glyceraldehyde-3-phosphate dehydrogenase [Lactobacillus rhamnosus GG]	77	3	2	1	1	0.08	107	5	4	3	3	0.24
gi|258507929|ref|YP_003170680.1|	177	42187	10	8	7	5	0.53	phosphoglycerate kinase [Lactobacillus rhamnosus GG]	131	11	6	5	4	0.76	461	8	7	5	4	1.03
gi|258507930|ref|YP_003170681.1|	327	27019	8	7	5	5	0.93	triosephosphate isomerase [Lactobacillus rhamnosus GG]	41	2	2	1	1	0.37	47	1	1	1	1	0.37
gi|258507931|ref|YP_003170682.1|	741	47098	20	18	13	11	1.5	phosphopyruvate hydratase [Lactobacillus rhamnosus GG]	675	4	2	2	1	0.12	31	2	1	2	1	0.12
gi|258507946|ref|YP_003170697.1|	346	48326	20	11	10	7	0.68	sugar ABC transporter substrate-binding protein [Lactobacillus rhamnosus GG]	340	13	12	6	6	0.78	526	12	12	6	6	0.94
gi|258508012|ref|YP_003170763.1|	58	40212	3	2	2	1	0.09	lipoprotein [Lactobacillus rhamnosus GG]	40	11	9	6	4	0.34	100	6	3	3	2	0.16
gi|258508067|ref|YP_003170818.1|	144	7364	5	4	2	2	1.46	CspA family cold shock protein [Lactobacillus rhamnosus GG]	31	6	3	3	2	0.11	47	1	1	1	1	0.05
gi|258508077|ref|YP_003170828.1|	108	84067	4	4	4	4	0.19	sulfatase [Lactobacillus rhamnosus GG]	116	13	8	7	5	0.33	131	8	2	6	2	0.12
gi|258508080|ref|YP_003170831.1|	83	49348	7	3	4	2	0.16	glucose-6-phosphate isomerase [Lactobacillus rhamnosus GG]	34	5	4	3	3	0.26	44	3	3	2	2	0.16
gi|258508088|ref|YP_003170839.1|	436	24929	8	7	4	3	0.76	hypothetical protein LGG_01093 [Lactobacillus rhamnosus GG]	356	6	6	3	3	1.88	235	7	7	3	3	1.88
gi|258508179|ref|YP_003170930.1|	21	53109	3	1	2	1	0.07	F0F1 ATP synthase subunit beta [Lactobacillus rhamnosus GG]	40	11	10	7	6	0.3	369	7	7	5	5	0.24
gi|258508188|ref|YP_003170939.1|	24	10787	1	1	1	1	0.37	glycine cleavage system protein H [Lactobacillus rhamnosus GG]	122	6	5	3	2	0.26	172	5	4	3	2	0.16
gi|258508191|ref|YP_003170942.1|	37	30718	3	1	2	1	0.12	ABC transporter substrate-binding protein, NLPA lipoprotein [Lactobacillus rhamnosus GG]	86	10	6	6	4	0.24	50	6	3	4	3	0.18
gi|258508250|ref|YP_003171001.1|	111	23318	6	4	3	2	0.58	30S ribosomal protein S4 [Lactobacillus rhamnosus GG]	92	4	2	3	1	0.12	61	2	1	2	1	0.12
gi|258508275|ref|YP_003171026.1|	64	76741	6	2	6	2	0.1	cell division protein FtsI [Lactobacillus rhamnosus GG]	28	8	5	4	2	0.43	96	3	3	2	2	0.27
gi|258508290|ref|YP_003171041.1|	23	44104	2	1	1	1	0.09	tellurite resistance protein [Lactobacillus rhamnosus GG]	30	25	20	11	9	0.82	568	23	20	11	11	1.03
gi|258508337|ref|YP_003171088.1|	811	43532	23	22	10	10	1.69	elongation factor Tu [Lactobacillus rhamnosus GG]	440	2	2	1	1	0.39	37	1	1	1	1	0.39
gi|258508346|ref|YP_003171097.1|	101	49751	7	3	5	2	0.16	trigger factor [Lactobacillus rhamnosus GG]	314	3	3	2	2	0.1	46	4	1	3	1	0.05
gi|258508354|ref|YP_003171105.1|	53	70083	3	2	2	1	0.05	PTS system fructose-specific transporter subunit IIABC [Lactobacillus rhamnosus GG]	56	7	5	3	2	0.24	242	4	3	3	2	0.24
gi|258508362|ref|YP_003171113.1|	27	96322	8	2	3	1	0.04	ATP-dependent chaperone ClpB [Lactobacillus rhamnosus GG]	28	3	2	2	1	0.44	38	2	2	1	1	0.44
gi|258508370|ref|YP_003171121.1|	207	62866	11	7	8	6	0.41	pyruvate kinase [Lactobacillus rhamnosus GG]	428	24	11	16	6	0.09	307	13	8	8	5	0.07
gi|258508384|ref|YP_003171135.1|	69	47143	2	2	1	1	0.08	30S ribosomal protein S1 [Lactobacillus rhamnosus GG]	131	11	7	7	4	0.27	79	6	3	5	3	0.19
gi|258508386|ref|YP_003171137.1|	335	9506	8	7	3	3	1.88	DNA-binding protein HU [Lactobacillus rhamnosus GG]	250	30	21	17	12	0.45	515	21	13	13	9	0.29
gi|258508482|ref|YP_003171233.1|	340	83585	9	8	5	5	0.24	penicillin-binding protein 1A [Lactobacillus rhamnosus GG]	433	46	38	10	10	1.86	1190	37	29	11	10	1.62
gi|258508561|ref|YP_003171312.1|	307	47271	9	7	6	4	0.36	N-acetylmuramoyl-L-alanine amidase [Lactobacillus rhamnosus GG]	194	8	5	5	3	0.39	260	7	5	4	3	0.39
gi|258508599|ref|YP_003171350.1|	91	67179	5	3	3	2	0.11	molecular chaperone DnaK [Lactobacillus rhamnosus GG]	156	7	6	4	3	0.49	55	2	2	2	2	0.31
gi|258508622|ref|YP_003171373.1|	79	31557	4	1	4	1	0.12	elongation factor Ts [Lactobacillus rhamnosus GG]	75	29	24	14	11	1.07	511	19	16	13	10	0.83
gi|258508623|ref|YP_003171374.1|	54	29623	5	4	3	2	0.27	30S ribosomal protein S2 [Lactobacillus rhamnosus GG]	70	12	8	7	6	0.25	41	10	4	8	4	0.16
gi|258508647|ref|YP_003171398.1|	687	66505	23	19	12	11	0.92	ABC transporter oligopeptide-binding protein [Lactobacillus rhamnosus GG]	669	6	6	3	3	0.37	413	6	6	3	3	0.52
gi|258508683|ref|YP_003171434.1|	26	10375	1	1	1	1	0.39	50S ribosomal protein L27 [Lactobacillus rhamnosus GG]	85	12	10	8	6	0.46	502	8	8	5	5	0.37
gi|258508688|ref|YP_003171439.1|	50	45372	2	1	2	1	0.08	hypothetical protein LGG_01693 [Lactobacillus rhamnosus GG]	38	3	2	2	1	0.4	68	1	1	1	1	0.4
gi|258508701|ref|YP_003171452.1|	49	77383	4	2	4	2	0.1	cell division protein/penicillin-binding protein 2 [Lactobacillus rhamnosus GG]	46	9	9	5	5	2.93	281	8	7	5	5	2.93
gi|258508775|ref|YP_003171526.1|	255	33583	5	5	4	4	0.53	peptidylprolyl cis-trans isomerase PrsA1 [Lactobacillus rhamnosus GG]	287	5	4	2	2	0.47	85	5	3	3	2	0.47
gi|258508816|ref|YP_003171567.1|	34	9248	2	1	1	1	0.44	phosphocarrier protein HPr [Lactobacillus rhamnosus GG]	77	5	3	3	2	0.62	52	3	2	2	1	0.27
gi|258508860|ref|YP_003171611.1|	248	252580	19	8	14	5	0.07	extracellular matrix binding protein [Lactobacillus rhamnosus GG]	474	61	44	10	9	2.7	1038	41	29	11	10	3.13
gi|258508940|ref|YP_003171691.1|	137	61182	5	3	5	3	0.19	oligopeptide ABC transporter periplasmic protein [Lactobacillus rhamnosus GG]	221	1	1	1	1	0.08	23	1	1	1	1	0.08
gi|258508948|ref|YP_003171699.1|	643	128238	24	21	16	14	0.49	hypothetical protein LGG_01953 [Lactobacillus rhamnosus GG]	692	8	3	4	2	0.15	61	6	1	5	1	0.07
gi|258509011|ref|YP_003171762.1|	1139	40947	35	29	10	10	1.62	surface antigen NLP/P60 [Lactobacillus rhamnosus GG]	1847	1	1	1	1	0.11	79	1	1	1	1	0.11
gi|258509032|ref|YP_003171783.1|	313	32666	12	10	6	5	0.73	cell envelope-related transcriptional attenuator [Lactobacillus rhamnosus GG]	299	3	2	1	1	0.27	67	3	2	2	1	0.27
gi|258509049|ref|YP_003171800.1|	117	26559	5	4	4	3	0.49	acyltransferase [Lactobacillus rhamnosus GG]	209	9	7	4	3	3.77	121	6	5	3	3	3.77
gi|258509061|ref|YP_003171812.1|	444	59479	21	16	15	10	0.83	ABC transporter oligopeptide-binding protein [Lactobacillus rhamnosus GG]	791	2	2	1	1	0.28	114	2	2	1	1	0.28
gi|258509097|ref|YP_003171848.1|	68	99177	7	3	5	2	0.08	hypothetical protein LGG_02102 [Lactobacillus rhamnosus GG]	119	7	4	3	2	0.57	126	5	5	3	3	0.97
gi|258509133|ref|YP_003171884.1|	21	25938	5	2	4	2	0.31	phosphoglyceromutase [Lactobacillus rhamnosus GG]	23	1	1	1	1	0.22	58	1	1	1	1	0.22
gi|258509138|ref|YP_003171889.1|	44	25829	2	2	1	1	0.15	sortase A [Lactobacillus rhamnosus GG]	27	3	2	2	1	0.26	86	3	2	2	1	0.26
gi|258509220|ref|YP_003171971.1|	384	34162	6	6	3	3	0.52	hypothetical protein LGG_02225 [Lactobacillus rhamnosus GG]	468	3	2	2	1	0.19	36	2	2	1	1	0.19
gi|258509234|ref|YP_003171985.1|	685	57357	12	12	9	9	0.76	chaperonin GroEL [Lactobacillus rhamnosus GG]	575	4	3	3	2	1.3	58	4	2	3	2	1.3
gi|258509235|ref|YP_003171986.1|	83	10033	4	2	2	2	0.97	co-chaperonin GroES [Lactobacillus rhamnosus GG]	132	3	3	2	2	0.37	19	3	1	3	1	0.17
gi|258509271|ref|YP_003172022.1|	227	12582	7	7	4	4	1.99	50S ribosomal protein L7/L12 [Lactobacillus rhamnosus GG]	354	3	3	2	2	0.37	70	2	2	2	2	0.37
gi|258509272|ref|YP_003172023.1|	63	18237	3	2	2	1	0.21	50S ribosomal protein L10 [Lactobacillus rhamnosus GG]	99	4	4	2	2	0.79	61	2	2	2	2	0.79
gi|258509290|ref|YP_003172041.1|	42	14305	3	3	2	2	0.62	hypothetical protein LGG_02295 [Lactobacillus rhamnosus GG]	78	2	2	1	1	0.26	25	1	1	1	1	0.26
gi|258509302|ref|YP_003172053.1|	1262	32725	47	38	11	11	4.13	lipoprotein [Lactobacillus rhamnosus GG]	1271	6	5	4	4	0.5	132	4	3	3	2	0.22
gi|258509332|ref|YP_003172083.1|	85	46492	2	2	2	2	0.17	internalin J [Lactobacillus rhamnosus GG]	92	5	3	3	2	0.15	79	3	1	1	1	0.07
gi|258509341|ref|YP_003172092.1|	34	50737	6	2	6	2	0.15	aminopeptidase C [Lactobacillus rhamnosus GG]	77	7	6	5	4	0.48	156	3	3	3	3	0.34
gi|258509414|ref|YP_003172165.1|	23	34996	2	1	1	1	0.11	manganese ABC transporter substrate-binding protein [Lactobacillus rhamnosus GG]	25	30	25	16	13	0.39	643	23	17	16	10	0.29
gi|258509418|ref|YP_003172169.1|	63	33403	2	2	2	2	0.24	ABC transporter metal ion transporter periplasmic component/surface adhesin [Lactobacillus rhamnosus GG]	53	5	4	4	3	0.27	67	2	2	2	2	0.17
gi|258509421|ref|YP_003172172.1|	16	33532	2	1	1	1	0.11	ABC transporter metal ion transporter periplasmic component/surface adhesin [Lactobacillus rhamnosus GG]	16	4	3	3	2	0.27	78	2	2	2	2	0.27
gi|258509442|ref|YP_003172193.1|	36	14265	1	1	1	1	0.27	30S ribosomal protein S9 [Lactobacillus rhamnosus GG]	56	3	1	3	1	0.07	24	2	2	1	1	0.15
gi|258509447|ref|YP_003172198.1|	126	8551	8	4	4	3	2.23	hypothetical protein LGG_02452 [Lactobacillus rhamnosus GG]	174	2	2	1	1	0.11	94	2	2	1	1	0.11
gi|258509455|ref|YP_003172206.1|	50	14153	3	2	3	2	0.63	50S ribosomal protein L17 [Lactobacillus rhamnosus GG]	148	13	10	8	8	0.85	273	10	8	9	7	0.72
gi|258509458|ref|YP_003172209.1|	69	13548	2	2	1	1	0.29	30S ribosomal protein S13 [Lactobacillus rhamnosus GG]	48	13	8	7	5	0.58	236	8	7	7	6	0.74
gi|258509463|ref|YP_003172214.1|	90	15484	2	2	2	2	0.57	50S ribosomal protein L15 [Lactobacillus rhamnosus GG]	173	2	2	1	1	0.45
gi|258509465|ref|YP_003172216.1|	104	17508	2	1	2	1	0.22	30S ribosomal protein S5 [Lactobacillus rhamnosus GG]	39	1	1	1	1	0.16
gi|258509468|ref|YP_003172219.1|	48	14765	2	2	1	1	0.26	30S ribosomal protein S8 [Lactobacillus rhamnosus GG]	63	1	1	1	1	0.06
gi|258509470|ref|YP_003172221.1|	152	20198	5	4	3	2	0.42	50S ribosomal protein L5 [Lactobacillus rhamnosus GG]	63	1	1	1	1	0.04
gi|258509471|ref|YP_003172222.1|	33	11239	1	1	1	1	0.36	50S ribosomal protein L24 [Lactobacillus rhamnosus GG]	18	3	2	2	1	0.12
gi|258509474|ref|YP_003172225.1|	42	8003	2	1	1	1	0.51	50S ribosomal protein L29 [Lactobacillus rhamnosus GG]	97	4	1	2	1	0.12
gi|258509477|ref|YP_003172228.1|	151	12722	2	2	1	1	0.31	50S ribosomal protein L22 [Lactobacillus rhamnosus GG]	76	1	1	1	1	0.58
gi|258509478|ref|YP_003172229.1|	33	10571	4	1	3	1	0.38	30S ribosomal protein S19 [Lactobacillus rhamnosus GG]	42	6	2	3	1	0.08
gi|258509481|ref|YP_003172232.1|	21	22383	2	1	2	1	0.17	50S ribosomal protein L4 [Lactobacillus rhamnosus GG]	85	3	2	2	1	0.07
gi|258509482|ref|YP_003172233.1|	32	22613	3	2	3	2	0.37	50S ribosomal protein L3 [Lactobacillus rhamnosus GG]	110	1	1	1	1	0.16
gi|258509483|ref|YP_003172234.1|	84	11714	5	4	4	3	1.39	30S ribosomal protein S10 [Lactobacillus rhamnosus GG]	93	3	1	3	1	0.05
gi|258509488|ref|YP_003172239.1|	95	76888	2	1	2	1	0.05	elongation factor G [Lactobacillus rhamnosus GG]	44	2	1	2	1	0.08
gi|258509489|ref|YP_003172240.1|	92	17912	4	3	3	2	0.48	30S ribosomal protein S7 [Lactobacillus rhamnosus GG]	18	6	3	3	1	0.04
gi|258509490|ref|YP_003172241.1|	24	15152	1	1	1	1	0.26	30S ribosomal protein S12 [Lactobacillus rhamnosus GG]	84	2	1	2	1	0.08
gi|258509518|ref|YP_003172269.1|	172	35481	4	4	2	2	0.22	L-lactate dehydrogenase [Lactobacillus rhamnosus GG]	153	2	1	1	1	0.15
gi|258509519|ref|YP_003172270.1|	204	50215	7	4	6	4	0.33	ErfK/YbiS/YcfS/YnhG family protein [Lactobacillus rhamnosus GG]	89	1	1	1	1	0.15
gi|258509570|ref|YP_003172321.1|	241	36334	7	6	6	5	0.64	tagatose 1,6-diphosphate aldolase [Lactobacillus rhamnosus GG]	280	1	1	1	1	0.11
gi|258509630|ref|YP_003172381.1|	17	25356	1	1	1	1	0.15	phosphoglycerate mutase family protein [Lactobacillus rhamnosus GG]	28	2	1	1	1	0.11
gi|258509729|ref|YP_003172480.1|	924	155672	28	24	16	14	0.42	cell envelope-associated proteinase, lactocepin PrtR [Lactobacillus rhamnosus GG]	827	1	1	1	1	0.29
gi|258509801|ref|YP_003172552.1|	374	45175	7	6	6	6	0.61	serine protease [Lactobacillus rhamnosus GG]	161	1	1	1	1	0.36
gi|258509805|ref|YP_003172556.1|	26	29923	1	1	1	1	0.13	hypothetical protein LGG_02810 [Lactobacillus rhamnosus GG]	91	1	1	1	1	0.31
gi|258509811|ref|YP_003172562.1|	82	52324	4	2	3	1	0.07	amino acid ABC transporter permease [Lactobacillus rhamnosus GG]	30	3	1	3	1	0.38
gi|258509833|ref|YP_003172584.1|	51	35398	3	2	2	1	0.11	PTS system mannose-specific transporter subunit IIAB [Lactobacillus rhamnosus GG]	76	4	2	4	2	0.1
gi|258509846|ref|YP_003172597.1|	406	46607	21	19	11	11	1.34	sugar ABC transporter substrate-binding protein [Lactobacillus rhamnosus GG]	254	3	1	2	1	0.22
gi|258509883|ref|YP_003172634.1|	93	8144	2	2	1	1	0.51	hypothetical protein LGG_02888 [Lactobacillus rhamnosus GG]	36	1	1	1	1	0.15
gi|258509914|ref|YP_003172665.1|	240	38942	9	6	7	5	0.58	transporter RND superfamily [Lactobacillus rhamnosus GG]	365	1	1	1	1	0.51

## Sheet: BG_IDs
Table S3. The surfaceome proteins identified (p < 0.05) from at least from two independent GG cell samples.
Accession	Mascot score	Mass	No. matches	No. significant matches	No. Seq.	No. significant seq.	emPAI	Description	Mass	No. matches	No. significant matches	No. Seq.	No. significant seq.	emPAI	Mass	No. matches	No. significant matches	No. Seq.	No. significant seq.	emPAI
gi|258507004|ref|YP_003169755.1|	53	7831	2	2	1	1	0.52	hypothetical protein LGG_00009 [Lactobacillus rhamnosus GG]	27	1	1	1	1	0.52	19	1	1	1	1	0.52
gi|258507006|ref|YP_003169757.1|	87	11566	5	3	2	2	0.81	30S ribosomal protein S6 [Lactobacillus rhamnosus GG]	163	4	3	2	2	0.81	152	6	4	2	2	0.81
gi|258507008|ref|YP_003169759.1|	84	9122	4	3	1	1	1.09	30S ribosomal protein S18 [Lactobacillus rhamnosus GG]	21	2	2	1	1	0.45
gi|258507026|ref|YP_003169777.1|	423	42631	17	15	9	8	0.96	surface antigen [Lactobacillus rhamnosus GG]	572	17	15	9	7	0.8	396	15	12	8	7	0.8
gi|258507101|ref|YP_003169852.1|	19	25474	2	1	1	1	0.15	hypothetical protein LGG_00106 [Lactobacillus rhamnosus GG]	20	1	1	1	1	0.15	32	2	2	2	2	0.32
gi|258507128|ref|YP_003169879.1|	25	47335	5	1	3	1	0.08	adenylosuccinate synthetase [Lactobacillus rhamnosus GG]	77	4	3	3	2	0.16	30	4	2	3	1	0.08
gi|258507153|ref|YP_003169904.1|	69	37036	4	2	2	2	0.21	D-lactate dehydrogenase [Lactobacillus rhamnosus GG]	65	3	2	2	2	0.21	60	5	2	4	2	0.21
gi|258507213|ref|YP_003169964.1|	34	7836	1	1	1	1	0.52	hypothetical protein LGG_00218 [Lactobacillus rhamnosus GG]	31	1	1	1	1	0.52
gi|258507233|ref|YP_003169984.1|	83	23502	2	2	1	1	0.16	pyrrolidone-carboxylate peptidase [Lactobacillus rhamnosus GG]	57	1	1	1	1	0.16	69	1	1	1	1	0.16
gi|258507242|ref|YP_003169993.1|	19	40281	1	1	1	1	0.09	GTP-dependent nucleic acid-binding protein EngD [Lactobacillus rhamnosus GG]	47	3	2	3	2	0.19
gi|258507244|ref|YP_003169995.1|	21	52642	1	1	1	1	0.07	inosine-5'-monophosphate dehydrogenase [Lactobacillus rhamnosus GG]	23	2	1	2	1	0.07
gi|258507249|ref|YP_003170000.1|	222	47015	8	5	5	4	0.36	D-alanyl-D-alanine carboxypeptidase [Lactobacillus rhamnosus GG]	185	8	5	5	3	0.26	250	7	6	4	4	0.36
gi|258507285|ref|YP_003170036.1|	24	40247	4	2	2	2	0.19	LytR family transcriptional regulator [Lactobacillus rhamnosus GG]	30	5	3	4	3	0.31	126	8	3	4	1	0.09
gi|258507288|ref|YP_003170039.1|	105	23257	2	2	1	1	0.16	hypothetical protein LGG_00293 [Lactobacillus rhamnosus GG]	72	1	1	1	1	0.16	62	1	1	1	1	0.16
gi|258507319|ref|YP_003170070.1|	251	49766	6	6	3	3	0.34	cell wall-associated glycoside hydrolase (NLP/P60 protein) [Lactobacillus rhamnosus GG]	222	7	6	3	3	0.34	407	11	9	4	4	0.44
gi|258507320|ref|YP_003170071.1|	20	49328	2	1	2	1	0.08	NADH oxidase [Lactobacillus rhamnosus GG]	18	1	1	1	1	0.08
gi|258507429|ref|YP_003170180.1|	31	64699	4	1	3	1	0.06	beta-N-acetylhexosaminidase (GH3) [Lactobacillus rhamnosus GG]	53	5	3	3	2	0.12
gi|258507503|ref|YP_003170254.1|	16	20636	2	1	1	1	0.19	dihydroxyacetone kinase [Lactobacillus rhamnosus GG]	50	4	2	3	1	0.19	30	4	2	3	1	0.19
gi|258507519|ref|YP_003170270.1|	31	31686	5	2	2	2	0.25	fructose-bisphosphate aldolase [Lactobacillus rhamnosus GG]	90	5	4	5	4	0.57	46	4	3	3	3	0.4
gi|258507563|ref|YP_003170314.1|	30	32586	2	1	2	1	0.12	cysteine synthase [Lactobacillus rhamnosus GG]	50	3	2	2	1	0.12
gi|258507569|ref|YP_003170320.1|	117	32596	4	2	2	1	0.12	hypothetical protein LGG_00574 [Lactobacillus rhamnosus GG]	66	3	1	3	1	0.12	106	4	3	2	2	0.24
gi|258507603|ref|YP_003170354.1|	57	7198	3	3	1	1	0.58	cold shock protein [Lactobacillus rhamnosus GG]	69	3	3	1	1	0.58	69	2	2	1	1	0.58
gi|258507668|ref|YP_003170419.1|	157	5469	6	6	3	3	4.78	hypothetical protein LGG_00673 [Lactobacillus rhamnosus GG]	163	4	4	2	2	2.22	205	5	5	3	3	4.78
gi|258507670|ref|YP_003170421.1|	40	17820	2	2	1	1	0.22	small heat shock protein [Lactobacillus rhamnosus GG]	36	2	2	1	1	0.22	69	4	3	3	2	0.48
gi|258507739|ref|YP_003170490.1|	20	30878	2	1	2	1	0.12	aldo/keto reductase [Lactobacillus rhamnosus GG]	48	3	1	3	1	0.12
gi|258507745|ref|YP_003170496.1|	29	17416	1	1	1	1	0.22	S-ribosylhomocysteinase [Lactobacillus rhamnosus GG]	38	2	2	2	2	0.49
gi|258507789|ref|YP_003170540.1|	23	99259	4	1	3	1	0.04	penicillin-binding protein 1B [Lactobacillus rhamnosus GG]	18	3	1	2	1	0.04	36	6	1	5	1	0.04
gi|258507843|ref|YP_003170594.1|	34	91625	3	1	2	1	0.04	leucyl-tRNA synthetase [Lactobacillus rhamnosus GG]	21	2	1	2	1	0.04	47	4	1	4	1	0.04
gi|258507863|ref|YP_003170614.1|	159	38619	12	8	5	4	0.45	thiamine biosynthesis lipoprotein [Lactobacillus rhamnosus GG]	209	10	4	6	3	0.32	197	9	5	5	4	0.45
gi|258507891|ref|YP_003170642.1|	46	21077	1	1	1	1	0.18	ribosomal subunit interface protein [Lactobacillus rhamnosus GG]	55	1	1	1	1	0.18
gi|258507915|ref|YP_003170666.1|	20	34270	2	1	1	1	0.11	thioredoxin reductase [Lactobacillus rhamnosus GG]	26	2	2	1	1	0.11	29	2	1	1	1	0.11
gi|258507916|ref|YP_003170667.1|	34	63585	6	1	3	1	0.06	phosphoglucomutase [Lactobacillus rhamnosus GG]	30	7	2	5	2	0.12
gi|258507926|ref|YP_003170677.1|	96	21482	5	4	3	2	0.39	ATP-dependent Clp protease proteolytic subunit [Lactobacillus rhamnosus GG]	85	2	2	1	1	0.18	114	3	3	2	2	0.39
gi|258507928|ref|YP_003170679.1|	523	36929	10	10	6	6	0.79	glyceraldehyde-3-phosphate dehydrogenase [Lactobacillus rhamnosus GG]	683	14	11	9	7	0.97	685	14	13	8	7	0.97
gi|258507929|ref|YP_003170680.1|	715	42187	31	25	13	11	2.29	phosphoglycerate kinase [Lactobacillus rhamnosus GG]	688	26	22	16	13	2.9	597	27	22	15	13	2.29
gi|258507930|ref|YP_003170681.1|	314	27019	5	5	3	3	0.48	triosephosphate isomerase [Lactobacillus rhamnosus GG]	428	10	10	7	7	1.51	449	14	12	10	8	1.87
gi|258507931|ref|YP_003170682.1|	1641	47098	41	37	16	16	3.98	phosphopyruvate hydratase [Lactobacillus rhamnosus GG]	1692	37	33	16	15	3.27	1687	42	40	17	17	5.76
gi|258507946|ref|YP_003170697.1|	211	48326	19	9	10	5	0.45	sugar ABC transporter substrate-binding protein [Lactobacillus rhamnosus GG]	220	14	10	9	6	0.56	233	18	14	8	6	0.68
gi|258507977|ref|YP_003170728.1|	24	48851	3	1	2	1	0.08	phosphoglucosamine mutase [Lactobacillus rhamnosus GG]	23	1	1	1	1	0.08	43	2	1	2	1	0.08
gi|258507978|ref|YP_003170729.1|	33	65788	5	2	3	1	0.06	glucosamine--fructose-6-phosphate aminotransferase [Lactobacillus rhamnosus GG]	45	4	3	3	3	0.18	77	6	4	5	3	0.18
gi|258507981|ref|YP_003170732.1|	55	27080	4	3	1	1	0.14	hypothetical protein LGG_00986 [Lactobacillus rhamnosus GG]	60	3	2	2	1	0.14	67	4	4	1	1	0.14
gi|258508012|ref|YP_003170763.1|	24	40212	2	1	1	1	0.09	lipoprotein [Lactobacillus rhamnosus GG]	44	4	3	3	2	0.2	31	3	1	2	1	0.09
gi|258508057|ref|YP_003170808.1|	207	33950	7	7	5	5	0.69	UTP-glucose-1-phosphate uridylyltransferase [Lactobacillus rhamnosus GG]	225	8	7	6	5	0.69	284	11	10	7	6	0.88
gi|258508067|ref|YP_003170818.1|	112	7364	5	5	2	2	1.46	CspA family cold shock protein [Lactobacillus rhamnosus GG]	129	6	6	2	2	1.46	140	6	6	2	2	1.46
gi|258508080|ref|YP_003170831.1|	633	49348	18	17	7	7	0.93	glucose-6-phosphate isomerase [Lactobacillus rhamnosus GG]	406	15	13	8	8	0.93	457	19	17	9	8	0.93
gi|258508088|ref|YP_003170839.1|	394	24929	10	7	4	3	0.76	hypothetical protein LGG_01093 [Lactobacillus rhamnosus GG]	404	7	7	4	4	1.03	433	8	7	4	3	0.76
gi|258508153|ref|YP_003170904.1|	46	54322	1	1	1	1	0.07	dipeptidase A [Lactobacillus rhamnosus GG]	33	2	1	2	1	0.07
gi|258508170|ref|YP_003170921.1|	65	22780	1	1	1	1	0.17	uracil phosphoribosyltransferase [Lactobacillus rhamnosus GG]	81	2	1	2	1	0.17	148	6	3	5	2	0.36
gi|258508176|ref|YP_003170927.1|	163	55253	8	6	5	4	0.3	F0F1 ATP synthase subunit alpha [Lactobacillus rhamnosus GG]	179	8	8	6	6	0.48	345	15	13	10	8	0.69
gi|258508179|ref|YP_003170930.1|	311	53109	13	10	9	8	0.72	F0F1 ATP synthase subunit beta [Lactobacillus rhamnosus GG]	414	11	11	9	9	0.84	458	14	10	9	7	0.61
gi|258508188|ref|YP_003170939.1|	168	10787	3	3	2	2	0.88	glycine cleavage system protein H [Lactobacillus rhamnosus GG]	104	2	2	2	2	0.88	264	4	4	2	2	0.88
gi|258508203|ref|YP_003170954.1|	49	18219	2	1	1	1	0.21	universal stress protein family [Lactobacillus rhamnosus GG]	20	1	1	1	1	0.21	54	4	3	3	2	0.47
gi|258508250|ref|YP_003171001.1|	161	23318	7	6	5	4	0.83	30S ribosomal protein S4 [Lactobacillus rhamnosus GG]	171	8	8	4	4	0.83	253	10	9	5	5	1.13
gi|258508260|ref|YP_003171011.1|	61	35022	2	2	2	2	0.23	rod shape-determining protein MreB [Lactobacillus rhamnosus GG]	24	1	1	1	1	0.11	64	3	3	2	2	0.23
gi|258508317|ref|YP_003171068.1|	41	46779	2	2	1	1	0.08	pyruvate dehydrogenase complex E2 component,dihydrolipoyllysine-residue acetyltransferase [Lactobacillus rhamnosus GG]	67	1	1	1	1	0.08
gi|258508337|ref|YP_003171088.1|	1247	43532	37	32	12	12	3.07	elongation factor Tu [Lactobacillus rhamnosus GG]	1206	33	30	11	11	2.18	1439	43	37	13	13	3.8
gi|258508346|ref|YP_003171097.1|	434	49751	21	16	11	9	1.06	trigger factor [Lactobacillus rhamnosus GG]	382	22	15	13	9	1.06	527	24	18	13	11	1.38
gi|258508351|ref|YP_003171102.1|	33	52765	5	1	3	1	0.07	amino acid ABC transporter permease [Lactobacillus rhamnosus GG]	55	4	2	3	2	0.15	31	2	1	2	1	0.07
gi|258508363|ref|YP_003171114.1|	122	7077	2	2	1	1	1.52	50S ribosomal protein L32 [Lactobacillus rhamnosus GG]	94	2	2	1	1	1.52	86	2	2	1	1	1.52
gi|258508366|ref|YP_003171117.1|	24	30931	1	1	1	1	0.12	hypothetical protein LGG_01371 [Lactobacillus rhamnosus GG]	20	1	1	1	1	0.12
gi|258508369|ref|YP_003171120.1|	108	34176	7	4	4	3	0.37	6-phosphofructokinase [Lactobacillus rhamnosus GG]	118	5	3	4	2	0.23	159	6	4	4	2	0.37
gi|258508370|ref|YP_003171121.1|	724	62866	39	30	19	16	1.98	pyruvate kinase [Lactobacillus rhamnosus GG]	963	38	31	18	16	1.66	1191	48	38	19	19	2.35
gi|258508384|ref|YP_003171135.1|	528	47143	18	14	9	8	0.99	30S ribosomal protein S1 [Lactobacillus rhamnosus GG]	433	10	9	7	7	0.71	619	16	14	9	8	0.99
gi|258508386|ref|YP_003171137.1|	154	9506	6	6	3	3	3.11	DNA-binding protein HU [Lactobacillus rhamnosus GG]	271	7	6	3	3	1.88	351	9	9	3	3	3.11
gi|258508419|ref|YP_003171170.1|	47	33501	7	3	4	2	0.38	Manganese-dependent inorganic pyrophosphatase [Lactobacillus rhamnosus GG]	64	3	1	3	1	0.11	38	7	1	4	1	0.11
gi|258508463|ref|YP_003171214.1|	56	22746	4	3	3	3	0.59	nitroreductase family protein [Lactobacillus rhamnosus GG]	38	5	3	4	3	0.59	93	6	5	4	4	0.86
gi|258508482|ref|YP_003171233.1|	45	83585	5	2	4	2	0.09	penicillin-binding protein 1A [Lactobacillus rhamnosus GG]	103	4	2	4	2	0.09	64	3	2	2	1	0.04
gi|258508486|ref|YP_003171237.1|	98	50188	4	3	2	2	0.15	asparaginyl-tRNA synthetase [Lactobacillus rhamnosus GG]	28	4	1	3	1	0.07	108	4	2	2	1	0.07
gi|258508556|ref|YP_003171307.1|	40	67822	3	3	2	2	0.11	aspartyl-tRNA synthetase [Lactobacillus rhamnosus GG]	28	2	2	1	1	0.05	40	3	2	2	1	0.05
gi|258508561|ref|YP_003171312.1|	138	47271	8	4	5	2	0.16	N-acetylmuramoyl-L-alanine amidase [Lactobacillus rhamnosus GG]	202	7	6	5	4	0.36	165	6	6	4	4	0.36
gi|258508594|ref|YP_003171345.1|	71	14258	3	2	2	1	0.28	hypothetical protein LGG_01599 [Lactobacillus rhamnosus GG]	73	3	2	2	1	0.28	105	4	3	3	2	0.63
gi|258508599|ref|YP_003171350.1|	411	67179	26	12	11	7	0.46	molecular chaperone DnaK [Lactobacillus rhamnosus GG]	449	22	15	13	9	0.62	424	25	14	12	8	0.54
gi|258508600|ref|YP_003171351.1|	24	21822	3	2	2	1	0.18	HSP-70 Cofactor HSP20 [Lactobacillus rhamnosus GG]	20	2	1	1	1	0.18	21	3	1	2	1	0.18
gi|258508610|ref|YP_003171361.1|	59	44546	3	2	2	1	0.08	transcription elongation factor NusA [Lactobacillus rhamnosus GG]	15	1	1	1	1	0.08
gi|258508613|ref|YP_003171364.1|	114	64268	7	3	5	2	0.12	prolyl-tRNA synthetase [Lactobacillus rhamnosus GG]	21	7	1	4	1	0.06	49	10	3	7	2	0.12
gi|258508619|ref|YP_003171370.1|	21	20566	2	1	2	1	0.19	ribosome recycling factor [Lactobacillus rhamnosus GG]	23	2	1	1	1	0.19
gi|258508622|ref|YP_003171373.1|	149	31557	9	7	7	6	0.97	elongation factor Ts [Lactobacillus rhamnosus GG]	173	4	3	4	3	0.4	222	11	9	6	5	0.76
gi|258508623|ref|YP_003171374.1|	196	29623	12	8	4	4	0.62	30S ribosomal protein S2 [Lactobacillus rhamnosus GG]	263	10	7	5	4	0.82	435	15	11	5	4	0.82
gi|258508638|ref|YP_003171389.1|	181	10515	4	4	2	2	0.9	30S ribosomal protein S16 [Lactobacillus rhamnosus GG]	125	2	2	2	2	0.9	192	5	4	2	2	0.9
gi|258508647|ref|YP_003171398.1|	123	66505	11	6	6	5	0.31	ABC transporter oligopeptide-binding protein [Lactobacillus rhamnosus GG]	190	8	4	6	3	0.24	181	16	9	7	5	0.39
gi|258508683|ref|YP_003171434.1|	94	10375	2	2	1	1	0.39	50S ribosomal protein L27 [Lactobacillus rhamnosus GG]	105	2	2	1	1	0.39	44	1	1	1	1	0.39
gi|258508685|ref|YP_003171436.1|	85	11300	3	3	2	2	0.83	50S ribosomal protein L21 [Lactobacillus rhamnosus GG]	112	3	3	3	3	1.47	82	4	3	3	2	0.83
gi|258508688|ref|YP_003171439.1|	56	45372	1	1	1	1	0.08	hypothetical protein LGG_01693 [Lactobacillus rhamnosus GG]	78	3	2	2	1	0.08
gi|258508691|ref|YP_003171442.1|	101	50512	7	5	4	3	0.24	glutamine synthetase [Lactobacillus rhamnosus GG]	111	9	6	5	4	0.33	172	7	5	4	3	0.33
gi|258508722|ref|YP_003171473.1|	93	52117	6	4	4	2	0.15	6-phosphogluconate dehydrogenase [Lactobacillus rhamnosus GG]	60	3	2	3	2	0.15	153	9	7	6	5	0.41
gi|258508740|ref|YP_003171491.1|	160	13455	3	3	1	1	0.67	50S ribosomal protein L20 [Lactobacillus rhamnosus GG]	105	2	2	1	1	0.29	188	5	5	1	1	0.67
gi|258508742|ref|YP_003171493.1|	52	17281	1	1	1	1	0.22	translation initiation factor 3 [Lactobacillus rhamnosus GG]	36	2	1	2	1	0.22	59	1	1	1	1	0.22
gi|258508749|ref|YP_003171500.1|	148	74819	12	9	8	5	0.27	threonyl-tRNA synthetase [Lactobacillus rhamnosus GG]	75	9	6	6	5	0.27	153	14	8	11	5	0.27
gi|258508775|ref|YP_003171526.1|	214	33583	2	2	1	1	0.11	peptidylprolyl cis-trans isomerase PrsA1 [Lactobacillus rhamnosus GG]	236	3	3	2	2	0.24	205	4	4	3	3	0.38
gi|258508777|ref|YP_003171528.1|	92	13295	8	4	4	3	1.17	hypothetical protein LGG_01782 [Lactobacillus rhamnosus GG]	84	5	2	3	1	0.3	64	4	2	3	2	0.68
gi|258508815|ref|YP_003171566.1|	174	63270	8	5	5	3	0.19	phosphoenolpyruvate-protein phosphotransferase [Lactobacillus rhamnosus GG]	135	8	5	5	3	0.19	120	6	5	4	4	0.26
gi|258508816|ref|YP_003171567.1|	37	9248	2	2	1	1	0.44	phosphocarrier protein HPr [Lactobacillus rhamnosus GG]	62	2	1	1	1	0.44	69	3	3	1	1	0.44
gi|258508818|ref|YP_003171569.1|	23	81782	2	1	2	1	0.05	ATP-dependent clp protease ATP-binding subunit [Lactobacillus rhamnosus GG]	21	2	1	2	1	0.05
gi|258508832|ref|YP_003171583.1|	31	43015	1	1	1	1	0.09	hydroxymethylglutaryl-CoA synthase [Lactobacillus rhamnosus GG]	13	1	1	1	1	0.09
gi|258508857|ref|YP_003171608.1|	32	42414	1	1	1	1	0.09	N-acetylglucosamine-6-phosphate deacetylase [Lactobacillus rhamnosus GG]	35	1	1	1	1	0.09
gi|258508860|ref|YP_003171611.1|	394	252580	19	12	10	6	0.11	extracellular matrix binding protein [Lactobacillus rhamnosus GG]	248	13	5	7	3	0.04	190	15	8	9	4	0.07
gi|258508888|ref|YP_003171639.1|	47	48880	6	3	4	2	0.16	seryl-tRNA synthetase [Lactobacillus rhamnosus GG]	59	2	2	2	2	0.16	86	5	4	4	3	0.25
gi|258508899|ref|YP_003171650.1|	24	5858	1	1	1	1	0.73	50S ribosomal protein L33 [Lactobacillus rhamnosus GG]	55	1	1	1	1	0.73	31	1	1	1	1	0.73
gi|258508940|ref|YP_003171691.1|	198	61182	10	7	5	5	0.34	oligopeptide ABC transporter periplasmic protein [Lactobacillus rhamnosus GG]	218	10	8	5	4	0.27	207	11	6	6	4	0.27
gi|258508948|ref|YP_003171699.1|	621	128238	21	17	15	11	0.37	hypothetical protein LGG_01953 [Lactobacillus rhamnosus GG]	808	26	20	17	12	0.41	1035	34	26	22	17	0.67
gi|258508963|ref|YP_003171714.1|	24	57830	2	1	2	1	0.06	GMP synthase [Lactobacillus rhamnosus GG]	76	2	2	2	2	0.13	27	3	1	2	1	0.06
gi|258508991|ref|YP_003171742.1|	54	31970	1	1	1	1	0.12	dTDP-4-dehydrorhamnose reductase [Lactobacillus rhamnosus GG]	30	1	1	1	1	0.12
gi|258508992|ref|YP_003171743.1|	21	38560	3	2	2	1	0.1	dTDP-glucose 4,6-dehydratase [Lactobacillus rhamnosus GG]	49	3	3	2	2	0.2	44	4	2	2	1	0.1
gi|258508993|ref|YP_003171744.1|	88	21552	6	3	2	2	0.39	dTDP-4-dehydrorhamnose 3,5-epimerase [Lactobacillus rhamnosus GG]	83	4	2	2	2	0.39	67	3	2	3	2	0.39
gi|258508994|ref|YP_003171745.1|	22	32535	2	1	2	1	0.12	glucose-1-phosphate thymidylyltransferase [Lactobacillus rhamnosus GG]	22	2	1	2	1	0.12	34	3	2	2	1	0.12
gi|258509011|ref|YP_003171762.1|	667	40947	24	17	10	9	1.4	surface antigen NLP/P60 [Lactobacillus rhamnosus GG]	599	19	15	9	9	1.2	639	20	18	9	9	1.4
gi|258509032|ref|YP_003171783.1|	54	32666	5	4	3	2	0.24	cell envelope-related transcriptional attenuator [Lactobacillus rhamnosus GG]	77	11	7	5	4	0.55	52	7	4	4	3	0.39
gi|258509047|ref|YP_003171798.1|	24	27411	1	1	1	1	0.14	tyrosine-protein kinase [Lactobacillus rhamnosus GG]	17	1	1	1	1	0.14
gi|258509048|ref|YP_003171799.1|	22	34112	2	1	2	1	0.11	capsular polysaccharide biosynthesis chain length regulator [Lactobacillus rhamnosus GG]	45	1	1	1	1	0.11	31	2	1	2	1	0.11
gi|258509049|ref|YP_003171800.1|	37	26559	2	1	2	1	0.14	acyltransferase [Lactobacillus rhamnosus GG]	29	2	2	2	2	0.31	19	2	1	2	1	0.14
gi|258509061|ref|YP_003171812.1|	20	59479	1	1	1	1	0.06	ABC transporter oligopeptide-binding protein [Lactobacillus rhamnosus GG]	30	1	1	1	1	0.06	22	1	1	1	1	0.06
gi|258509097|ref|YP_003171848.1|	37	99177	4	1	3	1	0.04	hypothetical protein LGG_02102 [Lactobacillus rhamnosus GG]	19	2	1	2	1	0.04
gi|258509114|ref|YP_003171865.1|	163	8957	3	3	2	2	1.11	acyl carrier protein [Lactobacillus rhamnosus GG]	70	3	3	2	2	1.11	184	3	3	2	2	1.11
gi|258509133|ref|YP_003171884.1|	402	25938	16	13	5	5	0.98	phosphoglyceromutase [Lactobacillus rhamnosus GG]	323	10	7	7	5	0.98	523	15	13	5	5	0.98
gi|258509146|ref|YP_003171897.1|	75	16874	3	1	3	1	0.23	UspA family universal stress protein [Lactobacillus rhamnosus GG]	31	1	1	1	1	0.23	135	4	4	3	3	0.86
gi|258509199|ref|YP_003171950.1|	27	156557	6	2	2	1	0.02	CRISPR-associated protein Csn1 [Lactobacillus rhamnosus GG]	26	5	1	2	1	0.02
gi|258509207|ref|YP_003171958.1|	26	17935	3	1	2	1	0.21	hypothetical protein LGG_02212 [Lactobacillus rhamnosus GG]	23	2	1	2	1	0.21
gi|258509213|ref|YP_003171964.1|	91	14033	2	2	2	2	0.64	XRE family transcriptional regulator [Lactobacillus rhamnosus GG]	51	1	1	1	1	0.28	57	1	1	1	1	0.28
gi|258509234|ref|YP_003171985.1|	2688	57357	52	47	20	20	4.46	chaperonin GroEL [Lactobacillus rhamnosus GG]	2305	42	38	19	19	4.13	2947	49	48	21	20	4.13
gi|258509235|ref|YP_003171986.1|	156	10033	5	4	3	3	1.76	co-chaperonin GroES [Lactobacillus rhamnosus GG]	208	6	5	3	3	1.76	195	4	4	2	2	0.97
gi|258509237|ref|YP_003171988.1|	31	39117	2	1	2	1	0.1	LytR family transcriptional regulator [Lactobacillus rhamnosus GG]	31	1	1	1	1	0.1	14	2	1	1	1	0.1
gi|258509260|ref|YP_003172011.1|	34	11601	2	2	1	1	0.34	hypothetical protein LGG_02265 [Lactobacillus rhamnosus GG]	33	1	1	1	1	0.34	20	1	1	1	1	0.34
gi|258509271|ref|YP_003172022.1|	355	12582	11	9	5	5	2.93	50S ribosomal protein L7/L12 [Lactobacillus rhamnosus GG]	385	12	9	7	6	4.17	426	13	10	7	6	5.8
gi|258509272|ref|YP_003172023.1|	266	18237	8	7	5	4	1.16	50S ribosomal protein L10 [Lactobacillus rhamnosus GG]	274	6	6	4	4	1.16	520	10	10	5	5	1.62
gi|258509283|ref|YP_003172034.1|	235	24514	11	6	5	4	1.06	50S ribosomal protein L1 [Lactobacillus rhamnosus GG]	302	10	9	6	5	1.38	395	12	11	5	5	1.75
gi|258509284|ref|YP_003172035.1|	115	14871	3	3	2	2	0.59	50S ribosomal protein L11 [Lactobacillus rhamnosus GG]	134	6	4	4	3	1.01	136	5	3	4	2	0.59
gi|258509290|ref|YP_003172041.1|	42	14305	2	2	1	1	0.27	hypothetical protein LGG_02295 [Lactobacillus rhamnosus GG]	36	3	2	2	1	0.27	49	3	2	2	1	0.27
gi|258509302|ref|YP_003172053.1|	328	32725	14	9	6	5	0.92	lipoprotein [Lactobacillus rhamnosus GG]	439	17	13	7	6	1.39	465	15	12	6	6	1.39
gi|258509327|ref|YP_003172078.1|	45	56901	5	3	4	2	0.14	glutamyl-tRNA synthetase [Lactobacillus rhamnosus GG]	58	4	3	3	2	0.14	62	7	3	5	2	0.14
gi|258509332|ref|YP_003172083.1|	364	46492	9	9	4	4	0.36	internalin J [Lactobacillus rhamnosus GG]	86	3	3	2	2	0.17	325	8	8	4	4	0.36
gi|258509341|ref|YP_003172092.1|	249	50737	16	13	8	7	0.76	aminopeptidase C [Lactobacillus rhamnosus GG]	289	17	11	10	8	0.76	401	21	13	10	7	0.64
gi|258509442|ref|YP_003172193.1|	40	14265	3	2	2	1	0.27	30S ribosomal protein S9 [Lactobacillus rhamnosus GG]	99	4	3	2	1	0.27	43	2	2	1	1	0.27
gi|258509443|ref|YP_003172194.1|	121	16564	4	2	2	1	0.23	50S ribosomal protein L13 [Lactobacillus rhamnosus GG]	115	3	3	3	3	0.88	247	7	5	4	3	0.88
gi|258509447|ref|YP_003172198.1|	802	8551	46	36	4	4	21.79	hypothetical protein LGG_02452 [Lactobacillus rhamnosus GG]	586	37	26	4	4	21.79	986	51	35	4	4	21.79
gi|258509455|ref|YP_003172206.1|	79	14153	5	3	3	2	0.63	50S ribosomal protein L17 [Lactobacillus rhamnosus GG]	191	10	7	4	4	1.65	208	12	6	4	3	1.08
gi|258509456|ref|YP_003172207.1|	111	34837	6	5	4	3	0.36	DNA-directed RNA polymerase subunit alpha [Lactobacillus rhamnosus GG]	122	3	3	3	3	0.36	102	5	4	4	4	0.51
gi|258509457|ref|YP_003172208.1|	65	13763	3	2	2	2	0.65	30S ribosomal protein S11 [Lactobacillus rhamnosus GG]	92	3	2	2	2	0.65	112	4	4	2	2	0.65
gi|258509458|ref|YP_003172209.1|	79	13548	3	3	2	2	0.66	30S ribosomal protein S13 [Lactobacillus rhamnosus GG]	34	2	1	2	1	0.29	51	2	1	2	1	0.29
gi|258509460|ref|YP_003172211.1|	18	8142	2	1	1	1	0.51	translation initiation factor IF-1 [Lactobacillus rhamnosus GG]	37	1	1	1	1	0.51	25	2	1	1	1	0.51
gi|258509461|ref|YP_003172212.1|	46	23923	6	3	4	2	0.34	adenylate kinase [Lactobacillus rhamnosus GG]	78	5	2	4	2	0.34	22	3	1	2	1	0.16
gi|258509463|ref|YP_003172214.1|	277	15484	13	10	4	4	2.08	50S ribosomal protein L15 [Lactobacillus rhamnosus GG]	336	9	8	4	4	1.46	364	13	12	4	4	2.08
gi|258509465|ref|YP_003172216.1|	347	17508	10	10	5	5	2.31	30S ribosomal protein S5 [Lactobacillus rhamnosus GG]	319	7	6	4	3	0.82	354	7	7	3	3	1.22
gi|258509466|ref|YP_003172217.1|	139	13007	2	2	2	2	0.7	50S ribosomal protein L18 [Lactobacillus rhamnosus GG]	79	1	1	1	1	0.3	55	2	2	1	1	0.3
gi|258509467|ref|YP_003172218.1|	59	19304	1	1	1	1	0.2	50S ribosomal protein L6 [Lactobacillus rhamnosus GG]	89	5	5	2	2	0.44
gi|258509468|ref|YP_003172219.1|	106	14765	5	4	3	2	1.02	30S ribosomal protein S8 [Lactobacillus rhamnosus GG]	74	4	2	3	1	0.26	90	4	3	2	1	0.6
gi|258509469|ref|YP_003172220.1|	22	6815	1	1	1	1	0.62	30S ribosomal protein S14 [Lactobacillus rhamnosus GG]	19	2	1	2	1	0.62
gi|258509470|ref|YP_003172221.1|	112	20198	7	7	3	3	1.01	50S ribosomal protein L5 [Lactobacillus rhamnosus GG]	206	8	7	5	4	1.39	257	9	9	5	5	1.39
gi|258509471|ref|YP_003172222.1|	16	11239	2	1	1	1	0.36	50S ribosomal protein L24 [Lactobacillus rhamnosus GG]	24	2	1	1	1	0.36
gi|258509472|ref|YP_003172223.1|	46	13027	4	3	3	3	1.22	50S ribosomal protein L14 [Lactobacillus rhamnosus GG]	111	4	4	3	3	1.22	91	5	3	3	2	0.7
gi|258509474|ref|YP_003172225.1|	68	8003	5	3	3	2	1.3	50S ribosomal protein L29 [Lactobacillus rhamnosus GG]	63	5	3	3	2	1.3	71	6	3	3	2	1.3
gi|258509475|ref|YP_003172226.1|	104	15999	2	2	1	1	0.24	50S ribosomal protein L16 [Lactobacillus rhamnosus GG]	129	4	2	2	1	0.24	114	2	2	1	1	0.24
gi|258509476|ref|YP_003172227.1|	135	24933	4	4	3	3	0.53	30S ribosomal protein S3 [Lactobacillus rhamnosus GG]	29	1	1	1	1	0.15	91	3	2	2	1	0.15
gi|258509477|ref|YP_003172228.1|	247	12722	4	4	3	3	1.24	50S ribosomal protein L22 [Lactobacillus rhamnosus GG]	321	6	4	5	3	1.24	312	5	5	3	3	1.24
gi|258509478|ref|YP_003172229.1|	28	10571	1	1	1	1	0.38	30S ribosomal protein S19 [Lactobacillus rhamnosus GG]	104	3	2	3	2	0.9	93	2	2	2	2	0.9
gi|258509479|ref|YP_003172230.1|	100	30378	6	3	3	2	0.42	50S ribosomal protein L2 [Lactobacillus rhamnosus GG]	196	8	6	6	5	1.02	83	9	7	5	3	0.6
gi|258509480|ref|YP_003172231.1|	18	11525	4	1	2	1	0.34	50S ribosomal protein L23 [Lactobacillus rhamnosus GG]	61	4	3	3	2	0.81	55	4	3	3	2	0.81
gi|258509481|ref|YP_003172232.1|	317	22383	9	8	5	5	1.2	50S ribosomal protein L4 [Lactobacillus rhamnosus GG]	337	12	10	6	6	1.57	386	11	10	6	6	2.01
gi|258509482|ref|YP_003172233.1|	316	22613	9	8	4	4	1.18	50S ribosomal protein L3 [Lactobacillus rhamnosus GG]	365	9	8	5	4	0.87	451	13	12	5	4	1.55
gi|258509483|ref|YP_003172234.1|	154	11714	6	6	3	3	1.39	30S ribosomal protein S10 [Lactobacillus rhamnosus GG]	226	6	6	3	3	1.39	182	6	5	3	3	1.39
gi|258509488|ref|YP_003172239.1|	630	76888	23	18	12	10	0.68	elongation factor G [Lactobacillus rhamnosus GG]	289	16	13	11	9	0.53	749	23	18	13	10	0.6
gi|258509489|ref|YP_003172240.1|	271	17912	14	11	4	4	2.24	30S ribosomal protein S7 [Lactobacillus rhamnosus GG]	382	13	10	5	4	2.24	298	11	8	6	5	2.24
gi|258509490|ref|YP_003172241.1|	111	15152	4	3	3	2	0.58	30S ribosomal protein S12 [Lactobacillus rhamnosus GG]	96	3	3	2	2	0.58	53	3	2	2	1	0.26
gi|258509492|ref|YP_003172243.1|	78	137049	12	5	8	4	0.11	DNA-directed RNA polymerase subunit beta' [Lactobacillus rhamnosus GG]	99	18	6	13	6	0.17	167	19	10	12	7	0.2
gi|258509493|ref|YP_003172244.1|	118	133938	10	5	7	3	0.08	DNA-directed RNA polymerase subunit beta [Lactobacillus rhamnosus GG]	97	10	3	9	3	0.08	99	9	5	7	5	0.15
gi|258509503|ref|YP_003172254.1|	73	56539	5	3	3	2	0.14	lysyl-tRNA synthetase [Lactobacillus rhamnosus GG]	43	2	1	2	1	0.07
gi|258509509|ref|YP_003172260.1|	46	78189	4	1	3	1	0.05	cell division protein FtsH [Lactobacillus rhamnosus GG]	30	6	1	5	1	0.05
gi|258509518|ref|YP_003172269.1|	256	35481	11	9	6	6	0.83	L-lactate dehydrogenase [Lactobacillus rhamnosus GG]	405	13	10	9	7	1.02	419	12	11	7	7	1.02
gi|258509524|ref|YP_003172275.1|	53	26318	2	1	1	1	0.14	ErfK/YbiS/YcfS/YnhG family protein [Lactobacillus rhamnosus GG]	28	2	2	1	1	0.14	26	2	2	1	1	0.14
gi|258509539|ref|YP_003172290.1|	65	9606	3	3	1	1	0.42	50S ribosomal protein L31 [Lactobacillus rhamnosus GG]	52	2	2	1	1	0.42	48	3	3	1	1	0.42
gi|258509556|ref|YP_003172307.1|	42	35478	3	1	3	1	0.11	ribose-phosphate pyrophosphokinase [Lactobacillus rhamnosus GG]	55	6	2	4	2	0.22
gi|258509570|ref|YP_003172321.1|	797	36334	19	19	11	11	1.96	tagatose 1,6-diphosphate aldolase [Lactobacillus rhamnosus GG]	764	17	15	10	9	1.43	773	22	18	11	10	1.96
gi|258509579|ref|YP_003172330.1|	93	74843	5	4	5	4	0.21	methionyl-tRNA synthetase/ protein secretion chaperonin, CsaA [Lactobacillus rhamnosus GG]	84	4	3	4	3	0.16	91	9	5	7	4	0.21
gi|258509627|ref|YP_003172378.1|	39	12741	2	1	2	1	0.31	hypothetical protein LGG_02632 [Lactobacillus rhamnosus GG]	33	3	2	1	1	0.31	36	1	1	1	1	0.31
gi|258509729|ref|YP_003172480.1|	595	155672	27	19	15	11	0.32	cell envelope-associated proteinase, lactocepin PrtR [Lactobacillus rhamnosus GG]	731	27	20	16	13	0.36	722	25	21	15	13	0.36
gi|258509799|ref|YP_003172550.1|	57	16633	3	2	2	2	0.52	Hsp20 family small heat shock protein [Lactobacillus rhamnosus GG]	22	2	1	1	1	0.23
gi|258509801|ref|YP_003172552.1|	65	45175	1	1	1	1	0.08	serine protease [Lactobacillus rhamnosus GG]	49	1	1	1	1	0.08
gi|258509805|ref|YP_003172556.1|	78	29923	3	2	2	1	0.13	hypothetical protein LGG_02810 [Lactobacillus rhamnosus GG]	39	1	1	1	1	0.13	80	2	2	2	2	0.27
gi|258509811|ref|YP_003172562.1|	77	52324	5	4	2	1	0.15	amino acid ABC transporter permease [Lactobacillus rhamnosus GG]	27	2	1	2	1	0.07	25	1	1	1	1	0.07
gi|258509831|ref|YP_003172582.1|	108	33393	4	4	4	4	0.53	PTS system mannose-specific transporter subunit IID [Lactobacillus rhamnosus GG]	53	3	1	2	1	0.11	222	10	6	6	3	0.38
gi|258509833|ref|YP_003172584.1|	83	35398	2	2	1	1	0.11	PTS system mannose-specific transporter subunit IIAB [Lactobacillus rhamnosus GG]	68	2	2	1	1	0.11	96	3	2	2	1	0.11
gi|258509846|ref|YP_003172597.1|	46	46607	4	1	3	1	0.08	sugar ABC transporter substrate-binding protein [Lactobacillus rhamnosus GG]	35	1	1	1	1	0.08	41	3	1	2	1	0.08
gi|258509856|ref|YP_003172607.1|	30	26823	4	1	2	1	0.14	glutamine ABC transporter ATP-binding protein [Lactobacillus rhamnosus GG]	24	1	1	1	1	0.14
gi|258509886|ref|YP_003172637.1|	29	10028	1	1	1	1	0.4	hypothetical protein LGG_02891 [Lactobacillus rhamnosus GG]	61	2	2	1	1	0.4
gi|258509896|ref|YP_003172647.1|	120	56962	11	5	5	3	0.21	phage-related prohead protease [Lactobacillus rhamnosus GG]	105	12	5	8	4	0.29	79	10	4	6	3	0.21

## Sheet: PG_IDs
Table S3. All surfaceome proteins identified (p < 0.05) from at least from two independent GG cell samples.
Accession	Mascot score	Mass	No. matches	No. significant matches	No. Seq.	No. significant seq.	emPAI	Description	Mascot score	No. matches	No. significant matches	No. Seq.	No. significant seq.	emPAI	Mascot score	No. matches	No. significant matches	No. Seq.	No. significant seq.	emPAI
gi|258507004|ref|YP_003169755.1|	64	7831	4	4	1	1	0.52	hypothetical protein LGG_00009 [Lactobacillus rhamnosus GG]	51	2	2	1	1	0.52
gi|258507008|ref|YP_003169759.1|	17	9122	2	1	1	1	0.45	30S ribosomal protein S18 [Lactobacillus rhamnosus GG]	14	1	1	1	1	0.45
gi|258507026|ref|YP_003169777.1|	721	42631	20	19	7	7	0.96	surface antigen [Lactobacillus rhamnosus GG]	682	17	16	7	7	0.8	1581	48	37	10	8	0.96
gi|258507249|ref|YP_003170000.1|	135	47015	6	3	4	3	0.26	D-alanyl-D-alanine carboxypeptidase [Lactobacillus rhamnosus GG]	203	4	3	2	1	0.17	294	13	7	7	5	0.47
gi|258507285|ref|YP_003170036.1|	36	40247	5	1	4	1	0.09	LytR family transcriptional regulator [Lactobacillus rhamnosus GG]	108	10	5	6	3	0.31
gi|258507288|ref|YP_003170039.1|	93	23257	2	2	1	1	0.16	hypothetical protein LGG_00293 [Lactobacillus rhamnosus GG]	21	1	1	1	1	0.16
gi|258507319|ref|YP_003170070.1|	230	49766	9	8	4	4	0.34	cell wall-associated glycoside hydrolase (NLP/P60 protein) [Lactobacillus rhamnosus GG]	166	3	3	2	2	0.16	352	12	11	5	5	0.44
gi|258507437|ref|YP_003170188.1|	28	35881	1	1	1	1	0.1	pilus specific protein [Lactobacillus rhamnosus GG]	95	2	2	1	1	0.1
gi|258507569|ref|YP_003170320.1|	72	32596	3	1	3	1	0.12	hypothetical protein LGG_00574 [Lactobacillus rhamnosus GG]	84	7	3	5	3	0.39
gi|258507582|ref|YP_003170333.1|	59	72910	1	1	1	1	0.05	hypothetical protein LGG_00587 [Lactobacillus rhamnosus GG]	86	5	3	4	2	0.1
gi|258507668|ref|YP_003170419.1|	109	5469	2	2	1	1	0.79	hypothetical protein LGG_00673 [Lactobacillus rhamnosus GG]	126	4	2	1	1	0.79
gi|258507789|ref|YP_003170540.1|	203	99259	9	6	5	3	0.12	penicillin-binding protein 1B [Lactobacillus rhamnosus GG]	67	5	2	3	2	0.08
gi|258507863|ref|YP_003170614.1|	81	38619	3	2	3	2	0.2	thiamine biosynthesis lipoprotein [Lactobacillus rhamnosus GG]	186	9	5	5	3	0.32
gi|258507926|ref|YP_003170677.1|	41	21482	1	1	1	1	0.18	ATP-dependent Clp protease proteolytic subunit [Lactobacillus rhamnosus GG]	100	2	2	1	1	0.18	42	1	1	1	1	0.18
gi|258507928|ref|YP_003170679.1|	304	36929	5	4	3	2	0.21	glyceraldehyde-3-phosphate dehydrogenase [Lactobacillus rhamnosus GG]	49	4	3	3	2	0.21	419	11	7	6	4	0.47
gi|258507929|ref|YP_003170680.1|	72	42187	5	3	5	3	0.29	phosphoglycerate kinase [Lactobacillus rhamnosus GG]	40	8	3	6	2	0.19	207	17	9	9	5	0.53
gi|258507930|ref|YP_003170681.1|	55	27019	4	2	2	2	0.3	triosephosphate isomerase [Lactobacillus rhamnosus GG]	15	1	1	1	1	0.14	401	8	8	4	4	0.69
gi|258507931|ref|YP_003170682.1|	519	47098	11	10	7	7	0.71	phosphopyruvate hydratase [Lactobacillus rhamnosus GG]	479	10	10	7	7	0.71	1095	27	24	14	13	1.92
gi|258507946|ref|YP_003170697.1|	25	48326	7	1	5	1	0.08	sugar ABC transporter substrate-binding protein [Lactobacillus rhamnosus GG]	155	10	5	6	4	0.35	220	15	7	9	5	0.45
gi|258508067|ref|YP_003170818.1|	28	7364	2	2	1	1	0.57	CspA family cold shock protein [Lactobacillus rhamnosus GG]	21	2	2	1	1	0.57	87	4	3	2	2	1.46
gi|258508080|ref|YP_003170831.1|	48	49348	2	2	2	2	0.16	glucose-6-phosphate isomerase [Lactobacillus rhamnosus GG]	28	5	2	2	2	0.16
gi|258508088|ref|YP_003170839.1|	154	24929	2	2	1	1	0.15	hypothetical protein LGG_01093 [Lactobacillus rhamnosus GG]	158	2	2	1	1	0.15	256	5	5	3	3	0.53
gi|258508188|ref|YP_003170939.1|	110	10787	2	2	1	1	0.37	glycine cleavage system protein H [Lactobacillus rhamnosus GG]	51	1	1	1	1	0.37
gi|258508337|ref|YP_003171088.1|	420	43532	11	10	7	7	0.94	elongation factor Tu [Lactobacillus rhamnosus GG]	423	10	10	5	5	0.64	685	22	19	10	8	1.28
gi|258508346|ref|YP_003171097.1|	110	49751	5	2	4	2	0.16	trigger factor [Lactobacillus rhamnosus GG]	101	6	3	3	2	0.16	137	9	7	5	4	0.34
gi|258508362|ref|YP_003171113.1|	36	96322	6	2	3	1	0.04	ATP-dependent chaperone ClpB [Lactobacillus rhamnosus GG]	29	3	1	1	1	0.04
gi|258508363|ref|YP_003171114.1|	23	7077	1	1	1	1	0.59	50S ribosomal protein L32 [Lactobacillus rhamnosus GG]	30	1	1	1	1	0.59
gi|258508370|ref|YP_003171121.1|	73	62866	4	1	4	1	0.06	pyruvate kinase [Lactobacillus rhamnosus GG]	120	6	2	4	2	0.12	313	14	9	9	5	0.33
gi|258508384|ref|YP_003171135.1|	31	47143	6	2	4	1	0.08	30S ribosomal protein S1 [Lactobacillus rhamnosus GG]	30	3	1	3	1	0.08
gi|258508386|ref|YP_003171137.1|	211	9506	6	6	3	3	1.88	DNA-binding protein HU [Lactobacillus rhamnosus GG]	108	5	2	4	2	1.03	180	6	6	3	3	3.11
gi|258508482|ref|YP_003171233.1|	65	83585	2	2	2	2	0.09	penicillin-binding protein 1A [Lactobacillus rhamnosus GG]	42	1	1	1	1	0.04	233	8	7	5	4	0.19
gi|258508561|ref|YP_003171312.1|	64	47271	3	1	2	1	0.08	N-acetylmuramoyl-L-alanine amidase [Lactobacillus rhamnosus GG]	222	4	4	2	2	0.16	397	9	8	6	5	0.46
gi|258508599|ref|YP_003171350.1|	43	67179	5	2	5	2	0.11	molecular chaperone DnaK [Lactobacillus rhamnosus GG]	51	7	3	4	2	0.11
gi|258508613|ref|YP_003171364.1|	26	64268	8	1	3	1	0.06	prolyl-tRNA synthetase [Lactobacillus rhamnosus GG]	24	5	2	2	1	0.06
gi|258508623|ref|YP_003171374.1|	42	29623	2	1	2	1	0.13	30S ribosomal protein S2 [Lactobacillus rhamnosus GG]	71	4	2	4	2	0.27	81	6	3	5	2	0.27
gi|258508647|ref|YP_003171398.1|	50	66505	6	1	4	1	0.06	ABC transporter oligopeptide-binding protein [Lactobacillus rhamnosus GG]	128	9	3	5	3	0.18	261	14	10	9	6	0.39
gi|258508683|ref|YP_003171434.1|	15	10375	1	1	1	1	0.39	50S ribosomal protein L27 [Lactobacillus rhamnosus GG]	20	3	1	2	1	0.39
gi|258508775|ref|YP_003171526.1|	107	33583	1	1	1	1	0.11	peptidylprolyl cis-trans isomerase PrsA1 [Lactobacillus rhamnosus GG]	107	1	1	1	1	0.11	119	1	1	1	1	0.11
gi|258508815|ref|YP_003171566.1|	26	63270	1	1	1	1	0.06	phosphoenolpyruvate-protein phosphotransferase [Lactobacillus rhamnosus GG]	57	5	2	5	2	0.12
gi|258508860|ref|YP_003171611.1|	138	252580	12	4	11	3	0.04	extracellular matrix binding protein [Lactobacillus rhamnosus GG]	209	12	6	9	4	0.06	386	15	11	9	7	0.11
gi|258508940|ref|YP_003171691.1|	40	61182	3	3	2	2	0.13	oligopeptide ABC transporter periplasmic protein [Lactobacillus rhamnosus GG]	55	2	1	2	1	0.06	121	5	3	3	2	0.13
gi|258508948|ref|YP_003171699.1|	250	128238	10	6	7	5	0.15	hypothetical protein LGG_01953 [Lactobacillus rhamnosus GG]	204	12	6	10	4	0.12	733	26	21	14	12	0.41
gi|258509011|ref|YP_003171762.1|	931	40947	32	26	11	10	1.86	surface antigen NLP/P60 [Lactobacillus rhamnosus GG]	948	29	26	10	9	1.4	1605	55	40	11	10	1.86
gi|258509032|ref|YP_003171783.1|	32	32666	3	2	2	1	0.12	cell envelope-related transcriptional attenuator [Lactobacillus rhamnosus GG]	44	3	2	2	1	0.12	74	5	3	3	2	0.24
gi|258509049|ref|YP_003171800.1|	94	26559	5	3	4	3	0.49	acyltransferase [Lactobacillus rhamnosus GG]	26	1	1	1	1	0.14
gi|258509133|ref|YP_003171884.1|	70	25938	8	3	3	2	0.31	phosphoglyceromutase [Lactobacillus rhamnosus GG]	23	2	1	1	1	0.15
gi|258509220|ref|YP_003171971.1|	197	34162	3	3	3	3	0.37	hypothetical protein LGG_02225 [Lactobacillus rhamnosus GG]	406	6	6	3	3	0.37
gi|258509234|ref|YP_003171985.1|	402	57357	9	8	8	7	0.55	chaperonin GroEL [Lactobacillus rhamnosus GG]	573	10	10	7	7	0.65	1139	24	22	12	12	1.13
gi|258509235|ref|YP_003171986.1|	55	10033	2	2	1	1	0.4	co-chaperonin GroES [Lactobacillus rhamnosus GG]	95	2	2	1	1	0.4	184	7	4	2	2	0.97
gi|258509271|ref|YP_003172022.1|	178	12582	7	6	4	4	1.99	50S ribosomal protein L7/L12 [Lactobacillus rhamnosus GG]	189	7	6	4	4	1.99	250	8	8	4	4	1.99
gi|258509272|ref|YP_003172023.1|	66	18237	3	2	3	2	0.47	50S ribosomal protein L10 [Lactobacillus rhamnosus GG]	44	1	1	1	1	0.21
gi|258509283|ref|YP_003172034.1|	32	24514	2	1	1	1	0.16	50S ribosomal protein L1 [Lactobacillus rhamnosus GG]	28	1	1	1	1	0.16
gi|258509290|ref|YP_003172041.1|	51	14305	4	2	2	1	0.27	hypothetical protein LGG_02295 [Lactobacillus rhamnosus GG]	27	2	1	2	1	0.27
gi|258509302|ref|YP_003172053.1|	355	32725	16	11	6	5	0.92	lipoprotein [Lactobacillus rhamnosus GG]	507	19	13	8	6	1.15	653	40	24	11	9	2.32
gi|258509341|ref|YP_003172092.1|	53	50737	4	2	4	2	0.15	aminopeptidase C [Lactobacillus rhamnosus GG]	58	4	2	3	2	0.15	65	7	3	6	2	0.15
gi|258509442|ref|YP_003172193.1|	20	14265	1	1	1	1	0.27	30S ribosomal protein S9 [Lactobacillus rhamnosus GG]	36	2	2	1	1	0.27	54	3	2	2	1	0.27
gi|258509447|ref|YP_003172198.1|	72	8551	5	2	3	2	1.18	hypothetical protein LGG_02452 [Lactobacillus rhamnosus GG]	127	9	4	4	3	2.23	262	13	8	5	4	3.77
gi|258509463|ref|YP_003172214.1|	87	15484	3	1	2	1	0.25	50S ribosomal protein L15 [Lactobacillus rhamnosus GG]	136	2	2	2	2	0.57	70	4	3	2	2	0.57
gi|258509468|ref|YP_003172219.1|	40	14765	1	1	1	1	0.26	30S ribosomal protein S8 [Lactobacillus rhamnosus GG]	114	3	2	2	1	0.26	57	5	2	3	1	0.26
gi|258509470|ref|YP_003172221.1|	34	20198	1	1	1	1	0.19	50S ribosomal protein L5 [Lactobacillus rhamnosus GG]	46	2	2	1	1	0.19	104	3	3	2	2	0.42
gi|258509474|ref|YP_003172225.1|	53	8003	2	1	2	1	0.55	50S ribosomal protein L29 [Lactobacillus rhamnosus GG]	33	2	2	1	1	0.51
gi|258509477|ref|YP_003172228.1|	166	12722	3	3	1	1	0.71	50S ribosomal protein L22 [Lactobacillus rhamnosus GG]	84	2	1	2	1	0.31
gi|258509478|ref|YP_003172229.1|	59	10571	2	1	2	1	0.38	30S ribosomal protein S19 [Lactobacillus rhamnosus GG]	32	2	1	2	1	0.38
gi|258509479|ref|YP_003172230.1|	17	30378	2	1	1	1	0.12	50S ribosomal protein L2 [Lactobacillus rhamnosus GG]	40	1	1	1	1	0.12
gi|258509481|ref|YP_003172232.1|	32	22383	2	2	1	1	0.17	50S ribosomal protein L4 [Lactobacillus rhamnosus GG]	23	2	1	2	1	0.17	21	2	1	1	1	0.17
gi|258509483|ref|YP_003172234.1|	114	11714	5	4	3	2	0.79	30S ribosomal protein S10 [Lactobacillus rhamnosus GG]	64	3	3	2	2	0.79
gi|258509488|ref|YP_003172239.1|	47	76888	2	1	2	1	0.05	elongation factor G [Lactobacillus rhamnosus GG]	60	7	3	5	2	0.1
gi|258509489|ref|YP_003172240.1|	62	17912	1	1	1	1	0.22	30S ribosomal protein S7 [Lactobacillus rhamnosus GG]	175	4	4	2	2	0.48
gi|258509490|ref|YP_003172241.1|	48	15152	1	1	1	1	0.26	30S ribosomal protein S12 [Lactobacillus rhamnosus GG]	53	3	2	2	1	0.26
gi|258509518|ref|YP_003172269.1|	95	35481	2	2	2	2	0.22	L-lactate dehydrogenase [Lactobacillus rhamnosus GG]	83	4	2	3	1	0.11	106	5	3	3	2	0.22
gi|258509519|ref|YP_003172270.1|	27	50215	2	1	1	1	0.07	ErfK/YbiS/YcfS/YnhG family protein [Lactobacillus rhamnosus GG]	29	3	1	1	1	0.07	243	8	5	4	3	0.24
gi|258509570|ref|YP_003172321.1|	153	36334	3	3	3	3	0.34	tagatose 1,6-diphosphate aldolase [Lactobacillus rhamnosus GG]	182	4	4	3	3	0.34	175	9	6	7	5	0.64
gi|258509630|ref|YP_003172381.1|	17	25356	2	1	1	1	0.15	phosphoglycerate mutase family protein [Lactobacillus rhamnosus GG]	14	2	1	2	1	0.15
gi|258509729|ref|YP_003172480.1|	190	155672	9	5	8	5	0.12	cell envelope-associated proteinase, lactocepin PrtR [Lactobacillus rhamnosus GG]	252	11	8	7	6	0.15	599	25	20	14	11	0.29
gi|258509811|ref|YP_003172562.1|	22	52324	2	1	2	1	0.07	amino acid ABC transporter permease [Lactobacillus rhamnosus GG]	38	1	1	1	1	0.07	86	4	4	3	3	0.32
gi|258509833|ref|YP_003172584.1|	41	35398	1	1	1	1	0.11	PTS system mannose-specific transporter subunit IIAB [Lactobacillus rhamnosus GG]	49	1	1	1	1	0.11	46	3	2	2	1	0.11
